# Supplementary material for: The draft genome of whitefly Bemisia tabaci MEAM1, a global crop pest, provides novel insights into virus transmission, host adaptation, and insecticide resistance
Source: BMC Biol. 2016 Dec 14;14:110. doi: 10.1186/s12915-016-0321-y (PMC5157087; doi:10.1186/s12915-016-0321-y)
Supplement: Additional file 2: — Summary of Bemisia tabaci genome sequencing data. (XLSX 11 kb) [file 12915_2016_321_MOESM2_ESM.xlsx]

## Sheet: S2
Additional file 2. Summary of Bemisia tabaci genome sequencing data.
Platform	Library	Raw sequence			Cleaned sequence
		Read length (bp)	Total base (Mp)	Genome coverage	Read length (bp)*	Total base (Mp)	Genome coverage
Illumina	300bp	150	67376.6	97.8	139	56230	81.6
	500bp	150	59332.5	86.1	137	48793.9	70.8
	1kb	150	60900.9	88.4	136	49456.3	71.8
	3-5kb	150	33667.2	48.9	110	14276	20.7
	8-10kb	150	35186	51.1	110	14101.5	20.5
	15-20kb	150	73393.7	106.5	108	20979	30.4
	total		329857	478.7		203837	295.8
PacBio		4,923 bp*	14158.1	20.5	1953.9	4015.7	5.8
* average read length
