# Supplementary material for: The draft genome of whitefly Bemisia tabaci MEAM1, a global crop pest, provides novel insights into virus transmission, host adaptation, and insecticide resistance
Source: BMC Biol. 2016 Dec 14;14:110. doi: 10.1186/s12915-016-0321-y (PMC5157087; doi:10.1186/s12915-016-0321-y)
Supplement: Additional file 3: — Summary of RNA-Seq dataset. (XLSX 16 kb) [file 12915_2016_321_MOESM3_ESM.xlsx]

## Sheet: S3
Additional file 3. Summary of RNA-Seq dataset.
Colony	Library ID	Sample description	No. raw read pairs	No. cleaned read pairs*	No. rRNA read pairs	No. symbiont read pairs	No. mitochondrial read pairs	No. final cleaned read pairs	Mapped to MEAM1 genome
									No. mapped	%mapped
Charleston colony	healthy_24h_rep1	whiteflies fed on healthy tomato for 24h, replicate 1	10347207	9396869	118826	48172	404670	8825201	8141128	92.25
	healthy_24h_rep2	whiteflies fed on healthy tomato for 24h, replicate 2	6337292	5594529	72070	43700	384929	5093830	4660566	91.49
	healthy_24h_rep3	whiteflies fed on healthy tomato for 24h, replicate 3	6359470	5720087	64100	21877	332017	5302093	4843411	91.35
	TYLCV_24h_rep1	whiteflies fed on TYLCV-infected tomato for 24h, replicate 1	6879187	6324550	89674	58827	254133	5921916	5407482	91.31
	TYLCV_24h_rep2	whiteflies fed on TYLCV-infected tomato for 24h, replicate 2	9550976	8543435	103856	83010	692071	7664498	6968925	90.92
	TYLCV_24h_rep3	whiteflies fed on TYLCV-infected tomato for 24h, replicate 3	6965218	6396522	101410	39041	312703	5943368	5348585	89.99
	healthy_48h_rep1	whiteflies fed on healthy tomato for 48h, replicate 1	13225828	11419002	281313	177568	486329	10473792	9471551	90.43
	healthy_48h_rep2	whiteflies fed on healthy tomato for 48h, replicate 2	7996841	7102342	195332	56976	386365	6463669	5870073	90.82
	healthy_48h_rep3	whiteflies fed on healthy tomato for 48h, replicate 3	6275704	5502578	163701	52393	247089	5039395	4580438	90.89
	TYLCV_48h_rep1	whiteflies fed on TYLCV-infected tomato for 48h, replicate 1	7013542	6106104	197261	76496	223714	5608633	5104925	91.02
	TYLCV_48h_rep2	whiteflies fed on TYLCV-infected tomato for 48h, replicate 2	5314056	4611793	112263	66661	241311	4191558	3711752	88.55
	TYLCV_48h_rep3	whiteflies fed on TYLCV-infected tomato for 48h, replicate 3	7065343	6324177	172222	48046	258710	5845199	5312702	90.89
	healthy_72h_rep1	whiteflies fed on healthy tomato for 72h, replicate 1	8851871	7697126	75983	37622	394724	7188797	6576131	91.48
	healthy_72h_rep2	whiteflies fed on healthy tomato for 72h, replicate 2	8402636	7524997	79718	84705	621665	6738909	6200365	92.01
	healthy_72h_rep3	whiteflies fed on healthy tomato for 72h, replicate 3	7352094	6615848	52255	20194	276165	6267234	5623758	89.73
	TYLCV_72h_rep1	whiteflies fed on TYLCV-infected tomato for 72h, replicate 1	9597258	8412757	89165	56647	336714	7930231	7147401	90.13
	TYLCV_72h_rep2	whiteflies fed on TYLCV-infected tomato for 72h, replicate 2	6765522	5880078	47130	25516	289687	5517745	5054227	91.6
	TYLCV_72h_rep3	whiteflies fed on TYLCV-infected tomato for 72h, replicate 3	7769834	6802574	55413	26400	438310	6282451	5695565	90.66
	Eggs	Eggs	6563068	5840719	62465	46921	253299	5478034	5097266	93.05
	Nymphs_Papae	Nymphs and pupae	10480465	9357663	187145	98753	822839	8248926	7623587	92.42
	Total		159113412	141173750	2321302	1169525	7657444	130025479	118439838	91.09
Salinas colony	Healthy_24h_rep1	whiteflies fed on healthy tomato for 24h, replicate 1	11974924	9653115	85275	170741	808748	8588440	7585382	88.32
	Healthy_24h_rep2	whiteflies fed on healthy tomato for 24h, replicate 2	11445889	10053857	67011	136766	633955	9216142	8235101	89.36
	Healthy_24h_rep3	whiteflies fed on healthy tomato for 24h, replicate 3	8562514	7407452	49832	74919	549892	6732814	5944630	88.29
	ToCV_24h_rep1	whiteflies fed on ToCV-infected tomato for 24h, replicate 1	14094060	12064031	113915	107900	873640	10968590	9800010	89.35
	ToCV_24h_rep2	whiteflies fed on ToCV-infected tomato for 24h, replicate 2	9430266	8153669	57360	68686	367821	7659805	6813909	88.96
	ToCV_24h_rep3	whiteflies fed on ToCV-infected tomato for 24h, replicate 3	9696267	8554575	57899	105877	734439	7656373	6837166	89.3
	Healthy_48h_rep1	whiteflies fed on healthy tomato for 48h, replicate 1	7719850	6861488	82483	67833	249758	6461419	5744590	88.91
	Healthy_48h_rep2	whiteflies fed on healthy tomato for 48h, replicate 2	13098438	11629414	117817	86447	491888	10933264	9729623	88.99
	Healthy_48h_rep3	whiteflies fed on healthy tomato for 48h, replicate 3	10504180	9502655	79768	84437	597112	8741351	7827025	89.54
	ToCV_48h_rep1	whiteflies fed on ToCV-infected tomato for 48h, replicate 1	10068575	8270554	70551	123110	714401	7362499	6534913	88.76
	ToCV_48h_rep2	whiteflies fed on ToCV-infected tomato for 48h, replicate 2	12162572	10519957	82389	97703	1066526	9273359	8218676	88.63
	ToCV_48h_rep3	whiteflies fed on ToCV-infected tomato for 48h, replicate 3	9573130	8440415	45624	143001	1008124	7243680	6454890	89.11
	Healthy_72h_rep1	whiteflies fed on healthy tomato for 72h, replicate 1	9025994	7833682	52841	145722	1501283	6133909	5435802	88.62
	Healthy_72h_rep2	whiteflies fed on healthy tomato for 72h, replicate 2	10126126	8921992	80862	30593	437929	8372608	7395662	88.33
	Healthy_72h_rep3	whiteflies fed on healthy tomato for 72h, replicate 3	10075941	8962468	67660	91225	731900	8071719	7263990	89.99
	ToCV_72h_rep1	whiteflies fed on ToCV-infected tomato for 72h, replicate 1	10314978	8419590	57786	104601	683440	7573789	6772995	89.43
	ToCV_72h_rep2	whiteflies fed on ToCV-infected tomato for 72h, replicate 2	9433720	8408833	72511	90256	415114	7830955	6977940	89.11
	ToCV_72h_rep3	whiteflies fed on ToCV-infected tomato for 72h, replicate 3	10052188	8239552	46682	114874	748064	7330090	6367493	86.87
	Total		187359612	161897299	1288266	1844691	12614034	146150806	129939797	88.91
*No. read pairs after removing adaptor and low quality sequences
