# Supplementary material for: The draft genome of whitefly Bemisia tabaci MEAM1, a global crop pest, provides novel insights into virus transmission, host adaptation, and insecticide resistance
Source: BMC Biol. 2016 Dec 14;14:110. doi: 10.1186/s12915-016-0321-y (PMC5157087; doi:10.1186/s12915-016-0321-y)
Supplement: Additional file 4: — Mapping statistics of Bemisia tabaci mRNA sequences to the B. tabaci genome. (XLSX 11 kb) [file 12915_2016_321_MOESM4_ESM.xlsx]

## Sheet: S4
Additional file 4. Mapping statistics of Bemisia tabaci mRNA sequences to the B. tabaci genome.
	Number	Percent (%)
Total	506	100
95%identity & 95% coverage	477	94.27
95%identity & 90% coverage	489	96.64
90%identity & 90% coverage	493	97.43
90%identity & 50% coverage	503	99.41
