# Supplementary material for: The draft genome of whitefly Bemisia tabaci MEAM1, a global crop pest, provides novel insights into virus transmission, host adaptation, and insecticide resistance
Source: BMC Biol. 2016 Dec 14;14:110. doi: 10.1186/s12915-016-0321-y (PMC5157087; doi:10.1186/s12915-016-0321-y)
Supplement: Additional file 5: — Repeat sequences in the Bemisia tabaci genome assembly. (XLSX 12 kb) [file 12915_2016_321_MOESM5_ESM.xlsx]

## Sheet: S5
Additional file 5. Repeat sequences in the Bemisia tabaci genome assembly.
	No. of Families	No. of Copies	Length (bp)	Coverage of genome (%)
LINEs	44	21907	5884500	0.96
LTRs	28	14284	3005358	0.49
SINEs	13	6442	1003625	0.16
DNA transposons	137	55650	9389834	1.53
MITEs	1740	774237	170499022	27.72
Unclass	1719	499370	79702567	12.96
Other*	28	153021	7443839	1.21
Total	3709	1524911	276928745	45.03
*Other: microsatellite, Simple repeats, low complexity
