# Supplementary material for: The draft genome of whitefly Bemisia tabaci MEAM1, a global crop pest, provides novel insights into virus transmission, host adaptation, and insecticide resistance
Source: BMC Biol. 2016 Dec 14;14:110. doi: 10.1186/s12915-016-0321-y (PMC5157087; doi:10.1186/s12915-016-0321-y)
Supplement: Additional file 6: — Statistics of functional annotation of Bemisia tabaci predicted genes. (XLSX 10 kb) [file 12915_2016_321_MOESM6_ESM.xlsx]

## Sheet: S6
Additional file 6. Statistics of functional annotation of Bemisia tabaci predicted genes.
	Gene number	Percent (%)
Annotated	12728	81.2564
Swissprot	10443	66.6688
TrEMBL	12613	80.5222
Fruit fly	10197	65.0983
Pea aphid	11574	73.8892
InterPro	11689	74.6233
GO	6271	40.0345
Unannotated	2936	18.7436
Total	15664	100
