# Supplementary material for: The draft genome of whitefly Bemisia tabaci MEAM1, a global crop pest, provides novel insights into virus transmission, host adaptation, and insecticide resistance
Source: BMC Biol. 2016 Dec 14;14:110. doi: 10.1186/s12915-016-0321-y (PMC5157087; doi:10.1186/s12915-016-0321-y)
Supplement: Additional file 7: — Bemisia tabaci genome annotation and comparison with fruit fly. (XLSX 11 kb) [file 12915_2016_321_MOESM7_ESM.xlsx]

## Sheet: S7
Additional file 7. Bemisia tabaci genome annotation and comparison with fruit fly.
	B. tabaci	D. melanogaster
Assembled genome size (Mb)	615	142.6
Number of coding genes	15664	13920
Mean transcript length (bp)	2836	2104.5
Mean coding sequence length (bp)	1469.8	1545
Mean number of exons per gene	6.73	4.19
Mean exon length (bp)	421.1	501.2
Mean intron length (bp)	1875.5	1147.5
