# Supplementary material for: The draft genome of whitefly Bemisia tabaci MEAM1, a global crop pest, provides novel insights into virus transmission, host adaptation, and insecticide resistance
Source: BMC Biol. 2016 Dec 14;14:110. doi: 10.1186/s12915-016-0321-y (PMC5157087; doi:10.1186/s12915-016-0321-y)
Supplement: Additional file 8: — Source of proteomes used for comparative genomics analysis. (XLSX 12 kb) [file 12915_2016_321_MOESM8_ESM.xlsx]

## Sheet: S8
Additional file 8. Source of Proteomes used for comparative genomics analysis
Species name	Taxonomy	Order	No. proteins	Proteome ID	Source	URL	Reference
Pediculus humanus (Body louse)	Exopterygota	Phthiraptera	10754	UP000009046	Uniprot	http://www.uniprot.org/proteomes/UP000009046	Proc Natl Acad Sci USA, 2010, 107:12168
Rhodnius prolixus (Triatomid bug)	Exopterygota	Hemiptera	15163	UP000015103	Uniprot	http://www.uniprot.org/proteomes/UP000015103	Proc Natl Acad Sci USA, 2015, 112:14936
Nilaparvata lugens (Brown planthopper)	Exopterygota	Hemiptera	29090	NA	Provided by Dr. Chuanxi Zhang at Zhejiang University		Genome Biology 2014, 15:521
Diaphorina citri (Asian citrus psyllid)	Exopterygota	Hemiptera	20996	NA	NCBI FTP	ftp://ftp.ncbi.nlm.nih.gov/genomes/Diaphorina_citri/protein/
Acyrthosiphon pisum (Pea aphid)	Exopterygota	Hemiptera	35459	UP000007819	Uniprot	http://www.uniprot.org/proteomes/UP000007819	PLoS Biology, 2010, 8:e1000313
Nasonia vitripennis (Parasitic wasp)	Endopterygota	Hymenoptera	17010	UP000002358	Uniprot	http://www.uniprot.org/proteomes/UP000002358	Science, 2010, 327:343
Apis mellifera (Honeybee)	Endopterygota	Hymenoptera	15205	UP000005203	Uniprot	http://www.uniprot.org/proteomes/UP000005203	Nature, 2006, 443:931
Camponotus floridanus (Florida carpenter ant)	Endopterygota	Hymenoptera	14782	UP000000311	Uniprot	http://www.uniprot.org/proteomes/UP000000311	Science, 2010, 329:1068
Tribolium castaneum (Red flour beetle)	Endopterygota	Coleoptera	16490	UP000007266	Uniprot	http://www.uniprot.org/proteomes/UP000007266	Nature, 2008, 452:949
Bombyx mori (Silkworm)	Endopterygota	Lepidoptera	14738	UP000005204	Uniprot	http://www.uniprot.org/proteomes/UP000005204	Science, 2004, 306:1937
Danaus plexippus (Monarch butterfly)	Endopterygota	Lepidoptera	16240	UP000007151	Uniprot	http://www.uniprot.org/proteomes/UP000007151	Cell, 2011, 147:1171
Anopheles gambiae (African malaria mosquito)	Endopterygota	Diptera	12087	UP000007062	Uniprot	http://www.uniprot.org/proteomes/UP000007062	Science, 2002, 298:129
Drosophila melanogaster (Fruit fly)	Endopterygota	Diptera	13738	UP000000803	Uniprot	http://www.uniprot.org/proteomes/UP000000803	Science, 2000, 287:2185
Daphnia pulex (Water flea)	Crustacea	Diplostraca	30109	UP000000305	Uniprot	http://www.uniprot.org/proteomes/UP000000305	Science, 2011, 331:555
Tetranychus urticae (Two-spotted spider mite)	Chelicerata	Trombidiformes	18065	UP000015104	Uniprot	http://www.uniprot.org/proteomes/UP000015104	Nature, 2011, 479:487
