# Supplementary material for: The draft genome of whitefly Bemisia tabaci MEAM1, a global crop pest, provides novel insights into virus transmission, host adaptation, and insecticide resistance
Source: BMC Biol. 2016 Dec 14;14:110. doi: 10.1186/s12915-016-0321-y (PMC5157087; doi:10.1186/s12915-016-0321-y)
Supplement: Additional file 9: — Domain count of expanded families in Bemisia tabaci. (XLSX 13 kb) [file 12915_2016_321_MOESM9_ESM.xlsx]

## Sheet: S9
Additional file 9. Domain count of expanded families in Bemisia tabaci
Gene family	Domain ID	Domain name	Bemisia tabaci	Acyrthosiphon pisum	Diaphorina citri	Rhodnius prolixus	Nilaparvata lugens	Pediculus humanus	Nasonia vitripennis	Apis mellifera	Camponotus floridanus	Tribolium castaneum	Bombyx mori	Danaus plexippus	Anopheles gambiae	Drosophila melanogaster	Daphnia pulex	Tetranychus urticae
AAA-ATPase-like domain-containing protein	IPR018631	AAA-ATPase-like domain	119	2	6	0	0	0	0	0	0	16	0	0	0	0	0	0
Ankyrin repeat protein	IPR018272	PRANC domain	25	0	0	3	0	0	16	0	0	0	0	0	0	0	0	0
Gamma-crystallin	IPR011024	Gamma-crystallin-related	22	0	4	0	0	0	0	0	0	0	0	0	0	0	1	0
Aromatic peroxygenase	IPR000028	Chloroperoxidase	20	0	0	0	0	0	0	0	0	0	0	0	0	0	0	0
Cytoplasmic FMR1-interacting protein	IPR008081	Cytoplasmic FMR1-interacting	40	1	5	1	2	1	1	1	1	1	1	1	1	1	1	1
Phosphatidylethanolamine-binding protein	IPR008914	Phosphatidylethanolamine-binding protein PEBP	215	5	16	4	4	3	8	3	3	7	5	5	7	9	5	6
Glycosyl hydrolase, family 13	IPR015902	Glycoside hydrolase, family 13	75	37	18	6	8	3	13	13	15	18	12	14	18	15	14	7
	IPR006047	Glycosyl hydrolase, family 13, catalytic domain	75	28	12	6	8	3	13	11	14	13	10	13	18	15	12	4
	IPR006589	Glycosyl hydrolase, family 13, subfamily, catalytic domain	69	20	8	6	8	3	13	8	13	13	10	13	17	14	11	3
	IPR017853	Glycoside hydrolase superfamily	129	109	86	48	76	40	60	53	53	92	81	95	79	54	96	89
	IPR013781	Glycoside hydrolase, catalytic domain	119	91	73	38	52	29	50	44	46	77	67	79	69	48	86	84
Sugar transporter family	IPR005828	General substrate transporter	150	97	139	77	76	34	59	49	60	87	120	112	47	59	43	26
Cysteine peptidase	IPR000169	Cysteine peptidase, cysteine active site	47	21	10	17	12	8	8	7	7	23	10	12	10	9	35	38
	IPR013128	Peptidase C1A	122	39	56	17	11	7	9	7	7	27	13	20	10	12	50	63
	IPR015643	Peptidase C1A, cathepsin B	28	14	13	1	2	0	0	0	0	2	1	0	2	0	2	14
	IPR000668	Peptidase C1A, papain C-terminal	117	37	56	17	12	6	8	6	7	25	11	16	9	10	53	65
	IPR013201	Proteinase inhibitor I29, cathepsin propeptide	61	6	24	11	5	4	8	6	5	16	9	19	4	10	29	32
UDP-glucuronosyltransferase	IPR002213	UDP-glucuronosyl/UDP-glucosyltransferase	81	72	37	16	20	4	22	11	21	27	38	35	24	35	25	81
