# Supplementary material for: The draft genome of whitefly Bemisia tabaci MEAM1, a global crop pest, provides novel insights into virus transmission, host adaptation, and insecticide resistance
Source: BMC Biol. 2016 Dec 14;14:110. doi: 10.1186/s12915-016-0321-y (PMC5157087; doi:10.1186/s12915-016-0321-y)
Supplement: Additional file 10: — Differentially expressed cathepsin and clustered unknown genes in Bemisia tabaci after acquisition of TYLCV or ToCV for 24, 48, and 72 h, respectively. (XLSX 41 kb) [file 12915_2016_321_MOESM10_ESM.xlsx]

## Sheet: S10
Additional file 10. Differentially expressed genes in Bemisia tabaci after aquisition of TYLCV or ToCV for 24, 48, and 72 hours, respectively.
Gene ID	Annotation	TYLCV vs uninfected, 24h										TYLCV vs uninfected, 48h										TYLCV vs uninfected, 72h										ToCV vs uninfected, 24h										ToCV vs uninfected, 48h
		uninfected_24h_rep1	uninfected_24h_rep2	uninfected_24h_rep3	mean	TYLCV_24h_rep1	TYLCV_24h_rep2	TYLCV_24h_rep3	mean	ratio	adjusted p	uninfected_48h_rep1	uninfected_48h_rep2	uninfected_48h_rep3	mean	TYLCV_48h_rep1	TYLCV_48h_rep2	TYLCV_48h_rep3	mean	ratio	adjusted p	uninfected_72h_rep1	uninfected_72h_rep2	uninfected_72h_rep3	mean	TYLCV_72h_rep1	TYLCV_72h_rep2	TYLCV_72h_rep3	mean	ratio	adjusted p	uninfected_24h_rep1	uninfected_24h_rep2	uninfected_24h_rep3	mean	ToCV_24h_rep1	ToCV_24h_rep2	ToCV_24h_rep3	mean	ratio	adjusted p	uninfected_48h_rep1	uninfected_48h_rep2	uninfected_48h_rep3	mean	ToCV_48h_rep1	ToCV_48h_rep2	ToCV_48h_rep3	mean
Bta11420	Cathepsin B	8.56	7.6	9.2	8.45	4.96	5.66	5.35	5.32	0.63	0.438279	6.88	9.06	9.1	8.35	6.6	8.94	7.85	7.8	0.93	1	8.69	8.02	9.65	8.79	6.63	8.7	8.53	7.95	0.91	1	12.7	16.48	19.66	16.28	24.08	23.52	28.62	25.41	1.56	0.00128019	14.89	18.07	22.43	18.46	20.24	33.38	29.67	27.76
Bta09314	Cathepsin B	12.96	18.21	9.52	13.56	5.18	8.16	10.64	7.99	0.59	0.663118	9.05	8.15	4.14	7.11	6.78	6.44	6.98	6.73	0.95	1	7.89	6.25	9.82	7.99	6.45	6.03	5.79	6.09	0.76	1	14.74	30.06	45.24	30.01	18.25	34.22	16.43	22.97	0.77	0.744066	15.86	15.09	13.35	14.77	14.83	22.57	21.17	19.52
Bta03880	Cathepsin B	190.97	129.45	185.28	168.57	99.49	132.25	128	119.91	0.71	0.773681	234.91	180.18	146.8	187.3	157.7	91.36	178.75	142.6	0.76	1	242.33	142.36	149.95	178.21	71.48	90.05	104.85	88.79	0.5	0.0382337	295.17	361.7	285.44	314.1	279.2	266.78	206.08	250.69	0.8	0.523821	286.03	376	259.14	307.06	225.95	269.56	175.27	223.59
Bta08035	Cathepsin B	339.98	335.43	460.05	378.49	198.88	277.62	331.74	269.41	0.71	0.868715	352.12	301.92	313.24	322.43	254.44	151.1	202.59	202.71	0.63	0.22901	401.34	359.49	513.27	424.7	207.92	381.51	427.55	338.99	0.8	1	93.41	68.16	102.44	88	225.67	171.36	153.47	183.5	2.09	3.24e-07	78.78	91.7	91.7	87.39	62.25	264.87	74.69	133.94
Bta11419	Cathepsin B	10.06	8.5	8.25	8.94	6.28	7.22	7.23	6.91	0.77	0.933836	5.27	6.3	9.38	6.98	6.59	8.08	6.27	6.98	1	1	4.61	9.08	6.81	6.83	5.92	7.38	9.19	7.5	1.1	1	8.94	12.71	14.93	12.19	20.6	17.19	26.72	21.5	1.76	0.00038303	7.53	10.73	10.89	9.72	15.41	24.22	16.52	18.72
Bta10546	Cathepsin B	0.91	0.57	0.87	0.78	1.27	0.91	1.09	1.09	1.39	0.961635	1.12	0.99	1.04	1.05	0.62	0.71	1.1	0.81	0.77	1	0.72	0.6	0.85	0.72	0.74	0.42	0.56	0.57	0.79	1	0.63	0.58	0.44	0.55	2.26	0.9	1.47	1.54	2.81	0.0125223	0.43	0.93	0.54	0.63	0.39	1	0.51	0.63
Bta01772	Cathepsin B	7.11	7.21	6.43	6.92	4.59	4.4	6.56	5.18	0.75	0.978011	5.45	5.81	6.37	5.88	7.34	5.64	6.51	6.5	1.11	1	7.62	4.94	6.23	6.26	4.56	6.45	6.07	5.69	0.91	1	3.71	4.01	3.76	3.83	10.48	5.44	8.05	7.99	2.09	0.000291601	3.22	5.7	1.92	3.61	1.7	9.39	5.62	5.57
Bta14721	Cathepsin B	18.57	26.62	25.12	23.44	15.89	20.62	18.57	18.36	0.78	0.979019	11.82	10.42	11.71	11.32	12.55	13.69	16.84	14.36	1.27	1	19.21	18.79	17.33	18.44	14.52	19.97	17.43	17.31	0.94	1	22.47	27.12	38.45	29.35	34.89	42.45	35.85	37.73	1.29	0.111426	21.97	32.02	50.1	34.7	23.19	40.01	30.91	31.37
Bta01769	Cathepsin B	5.45	5.55	4.51	5.17	4.29	4.47	4.59	4.45	0.86	1	7.56	6.21	7.38	7.05	6.88	6.26	6.61	6.58	0.93	1	6.25	5.13	6.72	6.03	5.19	4.85	6.4	5.48	0.91	1	4.01	3.77	3	3.59	7.29	4.67	6.66	6.21	1.73	0.0134806	3.1	5.05	2.61	3.59	2.56	7.51	4.1	4.72
Bta01771	Cathepsin B	9.2	5.97	8.12	7.76	6.03	8.4	8.8	7.74	1	1	12.36	12.27	12.78	12.47	12.79	10.09	11.21	11.36	0.91	1	10.51	8.51	13.48	10.83	7.79	8.16	9.27	8.41	0.78	1	7.83	9.31	8.22	8.45	20.08	14.1	17.81	17.33	2.05	8.1e-06	9.48	15.04	6.16	10.23	7.4	23.44	15.16	15.33
Bta02553	Cathepsin B	4.94	4.6	6.08	5.21	4.79	3.97	5.01	4.59	0.88	1	5.28	6.7	8.19	6.72	5.78	4.09	7.06	5.64	0.84	1	9.1	2.74	7.15	6.33	3.87	3	5.65	4.17	0.66	1	2.82	3.9	3	3.24	9	5.64	9.39	8.01	2.47	0.000108947	3.36	4.97	1.69	3.34	3.77	6.75	5.4	5.31
Bta03882	Cathepsin B	32.61	38.21	41.6	37.47	25.79	27.65	38.94	30.79	0.82	1	40.03	27.47	27.58	31.69	27.43	14.19	22.65	21.42	0.68	0.640102	41.29	34.47	36	37.25	23.72	37.26	44.07	35.02	0.94	1	9.83	7.4	8.44	8.56	17.07	16.43	9.59	14.36	1.68	0.00311244	6.17	7.5	8.09	7.25	5.17	17.18	6.58	9.64
Bta03883	Cathepsin B	11.55	14.15	17.25	14.32	9.05	10.78	14.66	11.5	0.8	1	15.78	11.68	11.97	13.14	11.9	3.87	6.39	7.39	0.56	0.472372	12.21	13.16	14.39	13.25	5.94	12.14	15.14	11.07	0.84	1	3.18	2.69	3.07	2.98	4.98	8.16	4.44	5.86	1.97	0.0049489	2.66	1.72	2.57	2.32	3.72	6.34	3.59	4.55
Bta03885	Cathepsin B	7.26	6.11	9.91	7.76	4.98	6.97	8.1	6.68	0.86	1	8.41	6.57	7.03	7.34	7.13	4.13	4.77	5.34	0.73	1	7.78	9.19	8.35	8.44	5.09	6.47	11.4	7.65	0.91	1	2.78	0.83	3.37	2.33	3.79	3.08	3.02	3.3	1.42	0.398722	1.93	1.55	2.93	2.14	1.74	4.41	1.59	2.58
Bta07402	Cathepsin B	9.59	9.09	12.12	10.27	7.28	8	10.15	8.48	0.83	1	9.5	15.96	15.9	13.79	13.98	9.62	11.9	11.83	0.86	1	14.01	10.67	14.27	12.98	11.02	9.56	7.84	9.47	0.73	1	10.66	8.74	9.36	9.59	20.89	15.43	24.59	20.3	2.12	8.77e-07	12.79	13.17	9.33	11.76	13.24	22.07	12.97	16.09
Bta09313	Cathepsin B	10.51	10.58	5.79	8.96	9.74	4.32	10.5	8.19	0.91	1	5.2	8.05	4.18	5.81	7.38	13.47	10.7	10.52	1.81	0.472553	9.16	8.61	7.67	8.48	15.41	14.49	15.15	15.02	1.77	0.02049	21.79	35.33	66.53	41.22	12.65	18.95	31.53	21.04	0.51	0.111412	10.8	10.83	13.09	11.57	11.56	15.05	10.34	12.32
Bta10291	Cathepsin B	9.44	11.95	13.68	11.69	7.3	11.44	9.77	9.5	0.81	1	10.72	10.58	11.54	10.95	8.71	6.85	10.49	8.68	0.79	1	13.4	10.12	8.27	10.6	7	8.09	9.79	8.29	0.78	1	10.39	8.63	8.52	9.18	15.83	14.3	20.06	16.73	1.82	4.08e-05	10.63	9.5	6.69	8.94	14.24	18.65	13.27	15.39
Bta12604	Cathepsin B	0.93	2.12	0.47	1.17	0.98	1.53	1	1.17	1	1	2.65	1.56	1.49	1.9	3.13	2.26	1.15	2.18	1.15	1	1.5	1.59	0.68	1.26	0.64	0.75	0.67	0.69	0.55	1	3.5	2.76	2.3	2.85	2.67	4.06	2.35	3.03	1.06	0.842795	6.81	8.57	6.99	7.46	3.77	4	3.34	3.7
Bta12605	Cathepsin B	0.58	0.41	0.59	0.53	0	0.41	0.53	0.31	0.59	1	0.8	0.97	0.62	0.8	0.37	0.26	0.9	0.51	0.64	1	0.87	0.15	0	0.34	0.4	0.19	0.33	0.31	0.9	1	3	2.3	0.96	2.09	1.89	2.08	0.15	1.37	0.66	0.768538	1.65	3.76	2.78	2.73	0.87	1.28	1.31	1.15
Bta14751	Cathepsin B	425.76	324.72	427.05	392.51	288.47	277.63	404.55	323.55	0.82	1	339.29	705.34	339.48	461.37	266.77	273.64	333.73	291.38	0.63	0.692891	694.96	417.5	336.97	483.14	200.21	182.51	222.58	201.77	0.42	0.000955192	557.74	581.71	420.12	519.86	659.76	513.12	539.23	570.7	1.1	0.453212	496.72	578.39	765.77	613.63	668.35	736.85	451.58	618.93
Bta04870	Cathepsin F	110.53	109.56	80.69	100.26	49.84	36.96	62.29	49.7	0.5	0.0327492	93.44	58.66	68.11	73.4	62.34	36.7	52.4	50.48	0.69	0.693395	66.69	103.59	71.82	80.7	44.86	71.66	39.14	51.89	0.64	1	21.44	31.2	23.14	25.26	31.24	22.31	11.79	21.78	0.86	0.945744	9.71	17.14	16.95	14.6	3.82	31.82	8.69	14.78
Bta07114	Cathepsin F	45.53	61.71	65.45	57.56	29.82	50.05	47.52	42.46	0.74	0.932191	55.14	46.68	55.43	52.42	46.4	39.05	52.09	45.85	0.87	1	51.13	55.01	58.7	54.95	22.27	34.34	46.18	34.26	0.62	0.869541	47.13	86.83	77.66	70.54	118.44	141.18	134.44	131.35	1.86	7.37e-05	44.59	88.46	89.16	74.07	82.28	125.49	106.64	104.8
Bta09676	Cathepsin F	73.37	100.14	121.43	98.31	47.39	114.05	78.2	79.88	0.81	1	109.93	123.82	85.36	106.37	112.05	55.05	80.76	82.62	0.78	1	128.43	95.22	84.19	102.61	43.16	41.05	55.54	46.58	0.45	0.000351932	77.67	111.6	86.88	92.05	127.31	143.04	140.58	136.98	1.49	0.00157173	63.69	102.87	85.77	84.11	90.97	105.07	86.02	94.02
Bta05911	Cathepsin F-like proteinase	2.99	2.02	3.52	2.84	1.69	2.66	1.88	2.08	0.73	0.979019	13.26	1.45	3.32	6.01	8.05	2.05	2.46	4.19	0.7	1	1.71	1.82	4.11	2.55	2.04	2.11	4.12	2.76	1.08	1	6.84	10.69	7.97	8.5	6.13	7.9	6.44	6.82	0.8	0.628132	10.56	10.65	11.41	10.87	6.37	7.72	4.47	6.19
Bta04685	Cathepsin L-like protease	0.88	0.55	0.83	0.75	0.37	0.49	0.48	0.45	0.59	0.857039	0.61	0.54	0.63	0.59	0.34	0.46	0.76	0.52	0.88	1	0.52	0.46	0.56	0.51	0.24	0.34	0.6	0.39	0.77	1	0.08	0.03	0	0.04	0.26	0.14	0.53	0.31	8.45	0.00853719	0.12	0	0.17	0.1	0.05	0.08	0.2	0.11
Bta02120	Cathepsin L-like protease	0.83	1.45	1.26	1.18	0.75	1.36	1.4	1.17	0.99	1	1.72	1.96	1.63	1.77	1.99	2.38	1.4	1.92	1.09	1	1.96	1.64	1.57	1.72	0.85	0.94	1.79	1.19	0.69	1	2.68	3.7	2.16	2.85	7.35	3.95	5.97	5.76	2.02	0.00795625	3.24	5.66	2.18	3.69	2.36	6.4	4.28	4.35
Bta02560	Cathepsin L-like protease	57.41	46.56	56.22	53.4	43.57	43.03	46.72	44.44	0.83	1	67.66	68.16	67.9	67.91	77.18	62.47	68.89	69.51	1.02	1	72.37	65.14	73.35	70.29	52.2	49.52	66.5	56.07	0.8	1	49.89	56.55	48.53	51.66	149.56	85.52	122.82	119.3	2.31	5.15e-09	49.76	97.58	47.75	65.03	48.78	154.94	90.06	97.93
Bta07152	Cathepsin L-like protease	4.88	4.1	6.54	5.17	3.53	4.69	5.08	4.43	0.86	1	2.6	3.94	2.2	2.91	4.44	4.07	4.55	4.35	1.49	1	4.82	3.25	5.46	4.51	4.64	3.98	5.39	4.67	1.04	1	5.96	5.43	7.09	6.16	11.37	8.67	11.43	10.49	1.7	0.000556534	7.22	7.15	6.9	7.09	6.93	8.62	6.7	7.42
Bta07154	Cathepsin L-like protease	0.62	1.09	1.29	1	0.72	1.06	1.09	0.96	0.96	1	0.58	0.73	0.6	0.64	0.84	0.63	1.62	1.03	1.62	1	0.95	0.57	0.9	0.81	0.71	0.39	0.69	0.6	0.74	1	1.18	0.57	0.85	0.87	2.14	1.33	1.51	1.66	1.92	0.0438389	1.91	2.17	1.48	1.85	1.22	1.26	1.87	1.45
Bta00763	Unknown protein	39.6	26.61	34.62	33.61	28.31	28.68	43.94	33.64	1	1	24.33	62.9	21.01	36.08	24.58	21.63	39.55	28.59	0.79	1	44.8	34.35	26.71	35.29	42.23	43.27	35.88	40.46	1.15	1	24.37	19.62	15.18	19.72	16.48	13.64	13.98	14.7	0.75	0.463506	27.63	19.44	20.23	22.43	14.46	16.34	10.62	13.81
Bta00764	Unknown protein	44.48	24.42	27.15	32.02	21.58	27.79	44.25	31.21	0.97	1	29.34	73.06	18.71	40.37	24.33	23.52	41.19	29.68	0.74	1	48.76	36.23	27.59	37.53	43.83	44.14	41.29	43.09	1.15	1	27.03	21.31	13.15	20.5	20.31	12.74	10.74	14.6	0.71	0.510401	21.37	20.78	15.32	19.16	8.14	15.95	12.59	12.23
Bta00777	Unknown protein	1.64	1.28	1.13	1.35	1.83	1.71	2.04	1.86	1.38	0.776822	1.99	2.45	1.73	2.06	2.72	2	3.64	2.79	1.35	1	1.73	1.6	1.15	1.49	2.56	1.86	1.92	2.11	1.42	1	2.09	2.28	1.75	2.04	1.29	0.66	0.84	0.93	0.46	0.0431225	2.02	2.25	1.45	1.91	0.45	2.94	1.29	1.56
Bta00782	Unknown protein	16.15	14.11	11.4	13.89	13.13	13.21	25.59	17.31	1.25	0.876643	12.77	23.76	7.75	14.76	14.17	17.73	20.55	17.48	1.18	1	26.79	17.82	9.59	18.07	16	18.21	18.02	17.41	0.96	1	17.82	15.62	14.13	15.86	10.64	4.95	7.52	7.7	0.49	0.010939	12.99	12.9	16.7	14.2	8.21	10.11	6.68	8.33
Bta00788	Unknown protein	215.94	156.72	223.18	198.61	182.89	171.88	345.9	233.56	1.18	0.933591	207.56	577.05	194.62	326.41	222.15	269.47	351.29	280.97	0.86	1	394.66	186.26	263.97	281.63	267.85	331.44	312.07	303.79	1.08	1	221.02	175.63	187.94	194.86	152.16	141.61	113.57	135.78	0.7	0.097614	273.69	273.2	228.27	258.39	182.15	196.9	80.69	153.25
Bta00784	Unknown protein	67.13	53.93	64.26	61.77	70.44	68.43	107.41	82.09	1.33	0.488988	78.58	139.29	69.01	95.63	77.53	89.2	94.96	87.23	0.91	1	131.65	72.7	81.01	95.12	94.12	115.13	80.62	96.62	1.02	1	82.13	56.98	72.68	70.6	55.47	51.58	40.61	49.22	0.7	0.14714	104.52	72.9	78.1	85.17	72.04	66.73	40.76	59.84
Bta00776	Unknown protein	83.68	56.44	62.15	67.42	68.8	64.56	79.48	70.95	1.05	1	92.47	177.75	78.07	116.1	71.38	68.8	132.24	90.81	0.78	1	139.96	74.87	72.48	95.77	81.49	113.4	100.73	98.54	1.03	1	70.07	58.8	42.83	57.23	32.13	23.79	25.01	26.98	0.47	3.95e-05	65.48	42.76	46.26	51.5	33.08	44.01	27.1	34.73
Bta00780	Unknown protein	23.31	25.24	27.94	25.5	19.91	19.72	38.46	26.03	1.02	1	26.5	59.63	21.35	35.83	30.01	27.18	41.31	32.83	0.92	1	44.17	27.25	29.17	33.53	30.41	37.33	37.33	35.02	1.04	1	31.85	37	24.39	31.08	26.26	21.24	19.4	22.3	0.72	0.241788	40.05	43.71	30.29	38.02	25.94	25.6	13.03	21.52
Bta00783	Unknown protein	14.92	8.92	10.56	11.47	7.98	11.47	18.84	12.76	1.11	1	14.17	35.14	13.95	21.09	14.09	15.95	24.38	18.14	0.86	1	30.13	12.37	14.78	19.09	14.53	21.81	15.44	17.26	0.9	1	17.24	8.91	14.49	13.55	8.54	9.9	8.15	8.86	0.65	0.318928	22.78	16.38	12.36	17.17	13.79	11	5.27	10.02
Bta00786	Unknown protein	9.06	11.3	6.52	8.96	8.9	7.13	10.7	8.91	0.99	1	9.21	22.57	8.21	13.33	12.68	15.01	18.98	15.56	1.17	1	18.76	9.95	10.97	13.23	14.52	13.39	14.01	13.97	1.06	1	11.88	8.57	9.6	10.02	5.05	5.12	4.88	5.02	0.5	0.0229341	13.64	11.24	12.96	12.61	11.33	9.75	2.69	7.92
Bta00789	Unknown protein	28.83	24.34	24.38	25.85	27.33	19.99	35.13	27.48	1.06	1	25.6	32.8	30.05	29.48	21	31.85	40.81	31.22	1.06	1	27	30.28	31.99	29.76	38.73	43.48	39.99	40.73	1.37	1	24.6	19.15	21.93	21.89	17.2	13.3	11.97	14.16	0.65	0.0582434	31.23	20.74	28.54	26.84	12.78	24.81	13.76	17.12
Bta04892	Unknown protein	818.21	679.61	705.74	734.52	1059.34	914.91	1332.51	1102.25	1.5	0.079302	1155.13	1994.77	817.07	1322.32	872.21	862.73	1328.4	1021.11	0.77	1	1623.25	1005.98	1010.45	1213.23	1241.73	1697.11	1180.19	1373.01	1.13	1	819.64	737.58	625.94	727.72	487.03	351.2	329.35	389.19	0.53	0.000504495	1011.59	798.66	733.83	848.03	592.32	437.03	426.59	485.31
Bta04893	Unknown protein	260.78	215.03	199.16	224.99	307.83	291.95	448.18	349.32	1.55	0.0800578	362.32	718.2	279.74	453.42	316.11	342.96	458.49	372.52	0.82	1	498.45	280.53	284.62	354.53	406.64	503.56	382.96	431.05	1.22	1	277.99	268.05	201.03	249.02	171.54	118.97	103.28	131.26	0.53	0.00145601	303.85	300.04	245.57	283.15	177.61	170.6	134.61	160.94
Bta04894	Unknown protein	880.11	737.55	676.91	764.86	1392.03	823.44	1486.98	1234.15	1.61	0.0800578	1333.69	2687	1318.09	1779.59	1230.78	1503.89	2034.29	1589.65	0.89	1	1278.46	731.94	929.1	979.83	1500.47	1297.82	1018.88	1272.39	1.3	1	1027.27	1162.1	960.96	1050.11	942.91	839.67	584.51	789.03	0.75	0.358211	1519.27	1177.97	1163.72	1286.99	952.27	657.13	513.09	707.5
Bta04891	Unknown protein	415.26	404.74	377.88	399.29	562.7	488.49	729.38	593.52	1.49	0.0824573	567.16	1098.43	433.59	699.73	488.18	480.86	838.54	602.53	0.86	1	906.5	480.38	526	637.63	717.32	907.01	671.11	765.15	1.2	1	475.79	455.6	327.16	419.52	294.54	220.17	177.05	230.59	0.55	0.00488016	590.25	467.13	420.45	492.61	338.88	263.99	212.19	271.69
Bta04889	Unknown protein	322.7	288.87	342.11	317.89	450.81	408.09	542.34	467.08	1.47	0.0832327	486.29	872.41	332.73	563.81	430.6	359.63	645.1	478.44	0.85	1	738.1	457.7	459.47	551.76	546.95	791.78	585.95	641.56	1.16	1	425.56	381.03	265.61	357.4	261.94	220.17	171.62	217.91	0.61	0.0332567	515.32	402.76	366.2	428.09	289.55	207.4	204.26	233.74
Bta04890	Unknown protein	592.38	448.09	496.2	512.22	703.27	619.58	952.54	758.46	1.48	0.140627	802.44	1411.06	621.65	945.05	565.16	577.68	987.98	710.27	0.75	1	1157.42	649.67	737.89	848.33	830.9	1240.18	800.13	957.07	1.13	1	561.27	504.63	448.25	504.72	348.5	226.1	208.42	261.01	0.52	0.000752107	728.34	600.22	477.02	601.86	376.01	364.89	279.18	340.03
Bta04923	Unknown protein	965.32	933.4	985.59	961.44	1313.19	1039.21	1721.43	1357.94	1.41	0.248843	1369.33	2702.43	1378.71	1816.82	1160.68	1235.05	1777.57	1391.1	0.77	1	1844.82	1028.73	1409.01	1427.52	1635.57	2093.99	1517.51	1749.02	1.23	1	748.35	757.37	709.43	738.38	564.87	472.58	378.31	471.92	0.64	0.022687	1089.95	898.67	844.33	944.32	590.96	587.6	473.16	550.57
Bta04929	Unknown protein	910	685.98	815.54	803.84	1000.33	939.06	1331.12	1090.17	1.36	0.325947	1233.76	1950.07	1056.85	1413.56	854.75	963.49	1449.08	1089.11	0.77	1	1586	889.06	1288.91	1254.66	1202.28	1625.18	1211.92	1346.46	1.07	1	938.13	975.35	806.62	906.7	740.94	500.82	485.42	575.73	0.63	0.0393572	1241.62	1019.7	983.73	1081.68	709.97	578.92	563.24	617.38
Bta04909	Unknown protein	27.13	30.8	13.67	23.87	36.74	29.32	43.91	36.66	1.54	0.356564	21.57	56.46	9.64	29.22	18.39	29.78	36.39	28.19	0.96	1	32.32	42.29	15.71	30.11	37.45	27.3	29.58	31.44	1.04	1	16.34	10.04	10.66	12.35	13.91	6.03	5.97	8.64	0.7	0.631	16.59	12.94	24.18	17.9	8.62	8.19	9.1	8.64
Bta04904	Unknown protein	154.91	101.48	112.32	122.9	115.87	114.75	178.38	136.33	1.11	0.973416	100.25	202.15	83.55	128.65	100.75	137.65	149.83	129.41	1.01	1	189.45	142.24	111.43	147.71	168.51	194.48	168.14	177.04	1.2	1	94.31	80.95	90.09	88.45	73.36	37.82	38.3	49.83	0.56	0.0406145	95.16	80.8	113.39	96.45	32.38	57.73	42.28	44.13
Bta04912	Unknown protein	20.35	22.51	11.96	18.27	30.62	18.23	28.41	25.75	1.41	0.628117	17.49	50.82	12.05	26.79	11.9	33.5	35.87	27.09	1.01	1	31.9	33.84	16.69	27.48	30.5	19.66	22.31	24.16	0.88	1	18.89	14.05	13.9	15.61	14.33	6.7	8.96	10	0.64	0.343877	17.15	14.55	23.37	18.36	9.12	8.94	9.86	9.31
Bta04905	Unknown protein	31.66	20.35	14.89	22.3	22.49	22.2	26.62	23.77	1.07	1	21.12	64.66	18.9	34.89	15.35	23.91	33.78	24.35	0.7	1	34.8	26.6	21.26	27.55	39.51	37.93	31.52	36.32	1.32	1	17.9	12.49	6.92	12.44	16.06	6.51	6.38	9.65	0.78	0.845684	16.17	13.59	10.23	13.33	3.03	11.13	7.36	7.17
Bta10333	Unknown protein	159.53	96.33	108.1	121.32	117.08	118.53	146.01	127.21	1.05	1	147.27	245.5	89.24	160.67	81.68	120.34	181.16	127.73	0.79	1	212.89	118.95	122.57	151.47	148.38	202.95	126.76	159.36	1.05	1	86.83	60.23	92.41	79.82	62.03	54.19	46.27	54.16	0.68	0.15468	134.69	84.92	107.65	109.09	68.68	86.54	69.02	74.75
Bta10330	Unknown protein	133.02	99.42	88.4	106.95	99.59	130.31	172.39	134.1	1.25	0.671721	153.01	240.59	95.25	162.95	110.85	119.86	157.26	129.32	0.79	1	178.16	92.1	121.17	130.48	149.2	169.42	125.41	148.01	1.13	1	52.8	43.41	61.95	52.72	44.84	41.21	34.57	40.21	0.76	0.469327	75.98	55.63	80.6	70.74	34.62	55.25	29.61	39.83
Bta10335	Unknown protein	52.19	29.82	34.75	38.92	52.36	41.04	55.5	49.63	1.28	0.716055	42.88	95.65	40.83	59.79	26.7	45.4	56.86	42.99	0.72	1	69.47	37.49	41.33	49.43	48.96	72.93	50.23	57.37	1.16	1	22.5	12.63	21.98	19.04	14.69	11.36	11.98	12.68	0.67	0.379515	29.66	18	16.77	21.48	15.7	16.95	14.32	15.66
Bta10332	Unknown protein	121.77	91.91	86.18	99.95	96.61	102.85	133.58	111.01	1.11	0.918059	128.83	216.71	87.6	144.38	94.48	98.07	144.07	112.21	0.78	1	142.53	105.57	96.74	114.95	137.52	165.69	115.47	139.56	1.21	1	70.88	46.35	63.76	60.33	50.19	52.66	43.73	48.86	0.81	0.675853	92.99	73.77	81.39	82.72	60.33	59.25	40.34	53.31
Bta10331	Unknown protein	156.25	104.36	101.48	120.7	121.03	118.91	165.51	135.15	1.12	0.920157	160.24	261.89	104.98	175.7	102.63	94.4	179.65	125.56	0.71	1	196.64	112.48	121.15	143.42	139.79	204.01	134.74	159.51	1.11	1	92.46	86.46	87.03	88.65	64.47	65.22	48.34	59.34	0.67	0.0525597	130.07	86.1	113.11	109.76	54.94	79.33	69.38	67.88
Bta10329	Unknown protein	160.97	130.67	158.56	150.07	143.45	144.21	214.44	167.37	1.12	0.942304	105.8	242.62	81.88	143.43	100.7	124.72	210.48	145.3	1.01	1	231.66	159.12	119.69	170.16	194.43	199.72	199.52	197.89	1.16	1	77.41	63.52	62.97	67.97	63.96	38.37	36.55	46.29	0.68	0.220199	85.3	77.52	72	78.27	50	54.09	34.95	46.35
Bta10334	Unknown protein	44.76	27	29.99	33.92	39.7	37.98	43.02	40.23	1.19	0.831764	47.17	63.22	26.98	45.79	28.48	25.15	46.16	33.26	0.73	1	50.46	28.33	41.65	40.15	34.59	60.92	32.77	42.76	1.07	1	36.53	35.48	41.87	37.96	29.81	29.76	24.14	27.9	0.74	0.322134	50.8	42.88	45.9	46.53	35.84	30.73	25.92	30.83
[truncated: 12 more columns]
