# Supplementary material for: The draft genome of whitefly Bemisia tabaci MEAM1, a global crop pest, provides novel insights into virus transmission, host adaptation, and insecticide resistance
Source: BMC Biol. 2016 Dec 14;14:110. doi: 10.1186/s12915-016-0321-y (PMC5157087; doi:10.1186/s12915-016-0321-y)
Supplement: Additional file 11: — Number of cathepsin genes in Bemisia tabaci as compared to other arthropods. (XLSX 10 kb) [file 12915_2016_321_MOESM11_ESM.xlsx]

## Sheet: S11
Additional file 11. Number of Cathepsin genes in Bemisia tabaci as compared to other arthropods
	B	D	F	F-like	L	L-like	O	W	total
Bemisia tabaci	50	2	13	4	5	35	1	1	111
Acyrthosiphon pisum	29	2	1	0	4	0	1	0	37
Anopheles gambiae	3	1	1	0	4	0	1	0	10
Apis mellifera	0	1	1	0	5	0	1	0	8
Bombix mori	1	1	1	0	6	0	3	0	12
Camponotus floridanus	0	61	1	0	4	0	1	0	67
Danaus plexippus	1	1	4	3	5	0	2	0	16
Daphnia pulex	5	3	14	16	15	0	1	0	54
Diaphorina citri	20	1	23	4	10	0	2	0	60
Drosophila melanogaster	1	13	1	0	7	0	0	0	22
Nasonia vitripennis	0	2	1	0	5	0	1	0	9
Nilaparvata lugens	6	1	1	0	2	0	1	0	11
Pediculus humanus	0	2	1	0	4	0	0	0	7
Rhodnius prolixus	4	22	1	0	11	0	1	0	39
Tetranychus urticae	32	2	2	0	29	0	1	0	66
Tribolium castaneum	10	2	1	0	13	0	1	0	27
