# Supplementary material for: The draft genome of whitefly Bemisia tabaci MEAM1, a global crop pest, provides novel insights into virus transmission, host adaptation, and insecticide resistance
Source: BMC Biol. 2016 Dec 14;14:110. doi: 10.1186/s12915-016-0321-y (PMC5157087; doi:10.1186/s12915-016-0321-y)
Supplement: Additional file 12: — Number of genes potentially involved in detoxification and insecticide resistance. (XLSX 12 kb) [file 12915_2016_321_MOESM12_ESM.xlsx]

## Sheet: S12
Additional file 12. Number of genes potentially involved in detoxification and insecticide resistance
	Bemisia tabaci	Acyrthosiphon pisum	Diaphorina citri	Nilaparvata lugens	Rhodnius prolixus	Pediculus humanus	Anopheles gambiae	Apis mellifera	Bombyx mori	Camponotus floridanus	Danaus plexippus	Drosophila melanogaster	Nasonia vitripennis	Tribolium castaneum	Tetranychus urticae	Daphnia pulex
Cytochrome P450	130	85	101	76	124	39	108	56	82	124	88	91	89	128	123	79
UDP-glucuronosyltransferase	81	72	37	20	16	4	24	11	38	21	35	35	22	27	81	25
Glutathione S-transferase	22	23	8	9	12	12	28	8	23	14	19	37	19	35	31	24
Carboxylesterase	51	49	52	57	62	22	49	30	76	43	67	34	43	60	85	39
ABC transporter	50	126	61	92	59	38	52	41	55	42	64	56	49	73	103	65
Aromatic peroxygenase	20	0	0	0	0	0	0	0	0	0	0	0	0	0	0	0
Phosphatidylethanolamine-binding protein (PEBP)	202	5	16	4	4	3	7	3	5	3	5	9	8	7	6	5
