# Supplementary material for: The draft genome of whitefly Bemisia tabaci MEAM1, a global crop pest, provides novel insights into virus transmission, host adaptation, and insecticide resistance
Source: BMC Biol. 2016 Dec 14;14:110. doi: 10.1186/s12915-016-0321-y (PMC5157087; doi:10.1186/s12915-016-0321-y)
Supplement: Additional file 13: — Cytochrome P450 genes in Bemisia tabaci. (XLSX 50 kb) [file 12915_2016_321_MOESM13_ESM.xlsx]

## Sheet: S13
Additional file 13. Cytochrome P450 genes in Bemisia tabaci
Gene ID	Protein sequence	Protein length	CYP name	CYP clan
Bta04696	MIYVVTFLVAILFAYVFKNFRRPKNFPPGPEGLKFVGNVPLIKRLSREQGGLHLAFSSLAEQFETSILGLQLGSDLVVVVFSEDNLAEVHLSDVFLARPDNFFTRLRTFGVRRGITITDGEVWLEQHKFALKHLHQLGFGKVMMKSLIKEELGYFIELLRSERENICVTKYLAPLVLNVLWTIVAGSRFSLDDPQLSRLLELMSSRGKAFDMSGGVLNQFPWIRFFAPEKSGYKLISSLNSQLRDFIVAEIETHKKTRTGEIRDFIDLYLSTIDAPETNKDIFNEDQLVAVCLDFFIAGSQTTSNTLGFALLAMVRHPDVQTKVQRCLDDAVVPGTCPSFTEEKRLNYVSAVLLESMRSCHVVPVTGPRRATQTTTVGGYTIPEGTTVLMSVHSILNDK…	500	CYP305H1	2
Bta04697	MIYAAIFLIGLILAYVFRNFRRPENFPPGNGLRFIGNVPLIKRLSREKGGLHLAFSSLAEQFKTSILGLQLGSDLVGAVFSEDNLAAVHLDEVFNARPNDFFSRLRSFGVCKGVTFTDGDLWLEHHKFALKHLHQLGFGKVKVKNLIKEEISHFVELLNNQRDDVCITKYLARLVLNVLWTVVAGTRFSLDDPKLGRLLELMNSRSKAFDFSGGLLNRFPWMRFLAPEKSGYKLISNLNSELRNFLMDEIEKHKGTRTDEVRDFMDLYLKKIDAPGTDKGIFNEDQLVAVCLDFFIAGSHTTSDTLGFALLAMTRCPDVQGKVQRCLDAAVLPGTAPDFTEEKGMNYVSAVLLEAMRSCFVAPTSGPRRATRTTTVGGYTIPQGTTVLMSIHSILNDKK…	498	CYP305H2	2
Bta04702	MQFIIVLVIFGIHTDFAVIGTSDLMRFAQDGWDPLTSLAINVRPKWLPVIGNLYAVQKRLTKMKFLHLVFTELAEKYGPVVGLRLGLFRVIIVSDYDSIRQVLTKDEFVGRPQGFIFRLRSFGKRHGLVFTDGPVWMEQRRFCLKYLRETGMGKPRMDHLIGIEAAEVVQALRIKMQTHGFVSVRNFFDVAVLNVLWTMVAGQRFHIEDQRLSKLLNLLHQLFRLVDTSGGVLNQLPMLRHVAPEKSGYRQFKSILDQIHAFLKESVDEHRENFSSNLYEANDLMSAYIRQIESNNETSKSTANPSEFSEEQLLVILLDLFMAGSETTSTTLDFIILYLVRFPECQKKAHDQLFSVTGFNREPTLKDRPSLCYIDAFISEVQRHGNNVPLGVSHRAVED…	516	CYP15J1	2
Bta04985	MVLSPVTSWILHLAFLTFCASLVQWLIRYVQHLRRLPPGPYGLPVIGYLPWIDPKKPHITLTNLVSKYGKIYSLKFGNLTTIVLADPVLIREAFRKDVFSGRADLYVTHGIMEGYGLIVPEGERWKEQRQFAVSTLRDLGMVKFGAKRSHMEQRIMKGVQALFRSLDAFGGSDVDLTHPLFHSVGTVMYSLVLGKTWDHDDPMWIWLREKMEEGVQMMQVAGPINFLPWLRFIPKFRKMIEFLISGKKKEHALYEQFFKENQGILGEADSLATAYRLEMERRQDSPQGSHSFVREQCDHFLADLLGAGTDTTCTSIKWFLLLLVIHPQVQAEIQEELEQLECVDGLIGLEGMEDAVLLRAAFAESMRLRPLTTLGIPHATRAATDLAQFHIPERSMVIP…	507	CYP306A1	2
Bta04986	MSYIKSLILYILHEVRSRDLFIFIAILAIYKLVSELNQIRKLPPGPWGVPFLGYLPFMTSDRHLQFSDLAKKYGGLFSTKVGNQLIVIISDYKLIRETFRKEEYTGRPRDQLTNIIEGYGVINCDGRLWKNQRKFLHSHLRSFGMTCMGKGKQNMQLRIMREVNVFLRNLCRSEGNPLDLNSPLALSASNVICSIIMNIRFHLNDPRFQRYTHLIEEGFKLFGGVMQYVNFIPILGYLPGQQKTKQKIEANRAEMAQFFEEIVQEHRKTFDNGNIRDVVDAYLQEIEVAEEEGRTDELFEGKDHNRQMHQIIGDLFTAGMETVKTTLQWAVVFMLHHPEIAKQVQEELDQVVGRHRLPNLQDLPFLPFTESTLLEVLRRSSIVPLGTPHAVTRDVQLNG…	533	CYP18A1	2
Bta07042	MWLAVILFCFILGLFAYLDAKKPKNYPPGPEWYPIIGCMLLVQRLRKETGYLYRACEELSRQYGPVVGLKVGKDKTIVCSGYEAVKELLTKEEFDGRPSGPFYEDRTWGSRRGLLLVDEQFWVEQKRFVLRHLREFGFGKRTMSELVEEESFQLLSTFREAIAKEGGRSAVVPMRDAFSVSVLNTLWSMLAGIRYSPEDKELKHLQGLLTELFANIDMVGTIFSQFPFLRWLAPEKSGYKQFIDIHQNVWKFLKTELDNHKATFKADDPRDLMDVYLEMLRSKDRSSSFSESQLLAICMDMFMAGSETTSKSMGFGFLYLLYHPEVQVRAQEELDRVVGRNRLPTLNDRPEMPYMESIVLESVRMFMGRTFSIPHRALRDATIQGYNVPKGTMLIANFH…	497	CYP303A1	2
Bta08451	MDQTILLSLCLIFSCFLFLLKNYRRSSKLPPGPRGIPIFGNLFLIKRLSRAHGGLHRAFQQISREQKSSILGLHFGSSLVVVLFGRKYMKMIMSEEAFQGRPDNLFTRLRTMGERRGITILDGPVFHEQRKFAVRHLSQLGFQKNEMKAFIQMELKHFLDFLKPREGNVCINPLLTSAVLNVIWTFVADRRFSYDDPFLNDWFDLFNRRGKVFDLSGGLLSQFPWIRFLAPEKSGYNLILKINAELKKFMDTEIERHKANESTEPRDFIDVYLREIKAAGPDSPVFNEDQLIAVCLDFFIAGLHTTSDSLTFALIAMVKFPEVQTKVQKCLDEVLSVDEIPHYDDRQRLPYIEAVLLESMRYTHVVPFIGPRRVMQDVVVDGYRIPKNTLVFGDLDEYY…	493	CYP305J1	2
Bta08989	MEVLLFVSSTTYYLLICSIAAFLLLLLDSRRKSKAKFSASTGLELPGPTPWPIIGSLHLMGSYDVPYKAFGALAEKYGQVYKLQLGNLPCVVVNGLDNIREVLMSKAQFFDARPNFKRYNDLFAGDKANSLAFSDWSDAQKVKREMLRAHTFPRAFSARFHELDTYMNIELNDLTDVLKTNEGSPVALKPLLLHSCANIFTSYFTGHRFERDHPRYAEILESYDEIFYEVNQGYAADFLPWLMPLHTSKISRMTEHAHKVRDFVVKEILADKLAAWTPGQTQLDYVDSLIEHVKSEVEPKLSMDSALFALEDIIGGHGAVANFLLKVLSYVVTRPDVQRKIQEEVDAVTENGREISLADRTFMPYTEAVILEAVRIIASPIVPHVASQDGIISGFKVEK…	505	CYP307B1	2
Bta15032	MHCYFKISSIMSLGLILIFIVIICYFVHQFMISRPKDYPSGLVRWPIFGSMLQIYWRNFKHPFMAVHQLVKELDLPMMSTYLGNHPVVFINDPDSIRELFSKPEFQGRSPGLVAKLRSRNKDKVLGVIFTDGDEWSEQKRYALRNFRDLGYGRRSESFETVLEEETRNLITLITDENSVLMKDGVAEVPQIFYLFHLNMILNVFDGERLSISQLPDAVKLVDIAFLFLSSTEPTGGAFDFLPWLQYVLPWKYGLKDIVDTSTILNKYLGDMVNKCKENHSSEHLRGYIDIFVEKMLNGKHNHPSYNEDNLVNILVDFWFPAVTTVSAAHGFLFEYLLYHPEVQINMQKEIDLIVGRSRLPTLHDRKNMPYTEATIREALRLKPIVVMALTHRCTKAAKL…	515	CYP304G2	2
Bta15518	MVLLTLALVSCSIVLAVIYVVKNLKTSPQLKSLLINSEWKLLELPPGPRPLPILGNMHLLGKYEVPFQAFNDLKEIYGDIFQLTLGSFQCIVVNNYQLIKEVLITKGAIFGGRPDFKRFHKLFGDDRSNSLAFCDWSYVQETRRKLARRFCSPKTASKNCDLLYTVGFHEAQLFLDELNHELEESPVVDIKPLVMRACANMFTQYMCSKRFAYQDKDFQRMVRNFDEIFWDVNHGYAVDFLPWLLPLYKGHMSKLSGWAQDIREFLLANIVDERAARINATKDPEAEDFTDALLIHLKEDPVLTWEHVMFELEDFIGGHSAVGNLVMLCLVNIIKHEEVAAKIRSELDRVTGRSRNVDLFDKPRLPYTEATIFETLRVASSPIVPHVATEDTELAGYAV…	511	CYP307A2	2
Bta00064	MAFQLLLLSVGVAVLGFLSHLVVRYWRNYTAWSKSGIPYIPFPRDCVFYPIHKSLTLQKFYNELAPNPVGGFYKMSRPVLLVRDPELARRILITDFSQFKIHDKEVNEELDPMSAFIFNFEGERWKTLRQKLNPIFSAAKLKGMWSQMMECQEELTRYLDRLIAEGREFEVRGVMKKFALDVIGTCGFGLNCGAIQDEESEFRKIMDGIIKESNVFFFRSLLHSMGLGWVLALLEVKRLGDKTVEDFFFNLVRECVKFRAESGNSRNDLMQHLINLQHEEQESLKQSNSNAKPLMTDAVVAANTFEFFIDGFETSAGTLAFIFYELALNPEVMDKCREEVKATLAKHGGNLSYDSLKDLTYIQCVIDEALRKYPAIGRMERVSKDAYELSDISFTMKKN…	509	CYP6DV5	3
Bta01327	MSEFLRKIWLPLVMFIITFLYWHYTKTFNYWKKKGVFYFEPIIFFGNIKDRILFRKAFHQFWLDTYKSMKGHKFAGFYEGRRATLVVLDPDIIKSVLIRDFSHFMDRPTLQLRYPLIQRQLLNLKGQEWKKVRSMLTPAFTSGKLKAMEVLLQQCGKQVKQYLNKVTDGNDGATLEMKEFYGHFTMDVIATAAFGVQTDSLQNPDSEFVKFASRFNDFSRFERFMIFFVLIFIPQFAKYLPITFFNMEVMNFLASVVRDTIQHREIRNEKRNDFLQLMLDVNEESKAKEKIGEGDGNSHSVMDETTIIAQSVLFLVAGFETSSTLLTFASYELALNKEIQERLREEIRLTLEKHGETNMYEAIQDMPYLDMVLNEALRKHPPLARIDRSCTDDYTIPGT…	512	CYP6DB4	3
Bta01329	MFEFLQKVWLPLLIILLAFLYGHFTKNFDYWKKKGVFYFEPVFLFGNIKDRILFRKAFHQFWLDTYRSMKGHKFVGFFEGRKQTLVVLDPEVINHVCIRDFSHFVDRPTLELKYPLHQRQLLNLKGQEWKKVRSLLTPAFSSGKLKIMEPLLRQCGKQLKQYLEKATDGENGAIFDMKELFGHYTMDAIATIAFGIQTDSLQNPDSEFIKSASRLTSLTIFKRLMTFFVLLFAPRLTKYLPISFANQDVMNFLASVVKDTIRHRESSNEKRADFLQMMLDANAEAKAAQKSEDGSDRSQFVMDETTIVAQSVLFMVIGFDISSSLLTFASYELALHEEIQQRLRQEIVSALEKHGEENIYEAVQDMPLLEMVFNETLRKHPPLAKIDRACTDDYTIPDT…	512	CYP6DB3	3
Bta02033	MISISNLTALLSIPCLCLIFLSISFYVYLRATISHHSWKKRGIPLLDPVPFFGQWEFSRIFHESYFEIINRLYEGARSKGLKYCCIFQFSTPTLMLLDPQIIGSILTKDFAYFSDRFDLQYDETQAISQQLFSVSTADWKEISKRVSPVVSPGRIGYLVQEMENIDKDVIFNDVPSVVSTDQFAFKFNQMVMGLASLGSDLARNASSVLSTVKNMIDHCFYNFFIFYAPLVLPSLRKSFFPKIDDEELCSMVRNVSMSRENIGDHRNDVFQFFMDAQAKQEKRNKKSSSSNSSFDVDIITVARRLFWFLMDSQGTSTVALSFVLHLISLHPECQEKIKQELERVMEERGEQEVTYSVVRDLKYTHTVIKECLRLYTPMSVLQRVCTRDYLLPGSSVVIP…	515	CYP401B1	3
Bta02034	MVPLYLQIGVCFALVLCLLAFISRFDHWKRLGIPYLEPCYVCGHRVFRKFLFKSYAECLDILYQKARAQNLRFCGFFQFQTPILMILDPSIIDRVLVKDFHHFSNHHDFRYDQNHIYSHQLYSLNDSYWKTLRRQMSSMFSATSMRQMANRMSSCSEKMEQHFEKQYNRTWVDVHELAFKFTADLISRALGTDLDPFSDKKTPVLELLYSTFKPSFFTMLTQFGFIFYPSLGHKFAVMSPTEHRILKGFVAENVHRCLKKDGRNTDKDLFQFLMDLEENKNENNESASEGSNEDPAFTVERKIQNPEELSPTKEMMLIGQLIWTFTDAVETSSGPLSFCFHLLSLNPEHQHKIKAEVDEALRKHSTEVITDDVLKDLKHTEKVIKETLRLYPALMPVVR…	526	CYP416A1	3
Bta02801	MILEILLELISNAVYVPVLVSAYLLYNYWRNYAFWSKSGLPYIPFPRDSVVYPVHKAVTFKRFYDELAPHPVGGFYKMSTPYLMIRDPEIIRRILVKDFAHFADRGIYIHEDLDPLNRNIFNLEGERWKVIRHKLSPLFAPGKIKSLWPRMKQCAGALEKYLDHTLETRNECDLKEVMSRFTLDVIATCSFGFKKCEALENDKNELSRVVNSVMRDSNYFAMRSFLRSTGLPLVRWLGLKRIPAFVDDFFLCFVDATLKSRAADPSPHDDILQYLIDLHREELEGSRTHPEAEPLVTDTFIAAMGFLLTVNASETTSGTLAYCLYELALNPDIAQKCREEVKSVLSRHEGDLSFDCLKDMSYLQCVIDETQRKYPVFGWLDRICTKDYEMPGTRYTVEK…	509	CYP6DV7	3
Bta02803	MILELLLPTIAYLVTVLLLYLVYNYWRNYTHWSKSGLPYIPFPRDSVFYPVHKVDTIKRFYDELAPHPVGGFYKMSRPYLMIRDPEIIRKILIKDFPYFVNHGMQIFPDLDPVNQHVFNIDDERWKGVRQKMAPIFTPQKLKMMWPLMLECRDALGKYLDQVIETRDQIEIREVMSKFALDVIGTCGFGLECDAIQNEDSEFRRVVSGGTATQDSNRPAVRSFLRSTGLPLIRLLRLKRIPETVDDFFLGLVRGAAAAPARETANRTDIVQHLVNAQRQEQQALRSQDKAEPLMTESIVASQAFVLFVAGFDTTSGTLGYCLYELSLHPEIMEKCRNEVKSVLEKNGGTISYDCLKDMTYLQCVIDETLRKYAILGWLDRLCGEDYKIETSSLSYTIKK…	509	CYP6DV6	3
Bta02804	MMRFAADVIGVCALGLDCQGIADEESEFRAAGRRMKPLKWKFFVRQVLRSIHPKIIPWLRWKATDRKAEDFFMGVTREAIKHREENQDKRTDFMQLLINLQHEEQKTLQDGAEPLFTDHVVAAHVMIFFLAGFETVSSAVSSCLYELALNPSIAYKLHAEIERVLAAHGGKLDYDSLKEMHYMGTVLEETLLQIPKYRIFEKNMHEGIRNSELISPHQRRHQCSYSNL	228	CYP6DW6	3
Bta02884	MISNLTLVLIFILLTLIFYLIVHFKKRYEYWQKLAVPYVGISGDIIFETRKTKAEALQDRYNELAPEPFGGFFQAAVPFLIVRDPELIRTVLIKDFSHFTDRATVVYEEIDPLNSHIFLLKGQRWKNIRTKLAPTFTSGKLRAMFPLMEQCTNVLNGYLEDQLDSSAEIEVQQLMMQFAIDVIGTCAFGFNCNAISGSESEFRAVARKMSPGFLKFRLRHVLNSISPKIVPWLGWKGMNQEVEDFFMEVTREAIRHREENENKRTDFMQLLINLQHEERKALREDTELVFSDYIIAAQVFVFFVAGFETISTTLATCLYELALNPEVAKKIHDEIERVLEARGGKLDYDALKQMRYMECVIEETLRKYPPLGFLERTCTKAYELPNSHVLIKEGTRVAI…	503	CYP6DW3	3
Bta03169	MDVSEPLSYSPALLYAPLLVGSLCLVLNYVVYSRRVAQWRKANIPFLTPSFLIGHKYFWGVGTNSATVVPLDRIYQENKDKDLVAFFIATMPVVLLRKPALIKQVFAKNFDEAFKTGFAVSHNETITPHMLSQSPDKNVWKAQRNALSPMFVTTRFSGERFADIKNQIALTWTHVEETRLQGKPINIKEVAGIFFQDTISNSFLALDDNSYVEEGEFRNFLKSLVEPGWGRLLSVFSQMHLQGIPTLESLKFITQKHIESMRSLLQRQIKQRSQTGALRNDLIDLLIKLKEQDQDGKLDSETDVTNEMLSLGLSFLLGGKISVAIVDNMVSFTIHLLSLNPEYQERIRREVEEVMEKHNTTEFTYEVVRDLHFLNQCLHETSRLYPSTPVITRVCTEDF…	524	CYP402C13	3
Bta03183	MTSFFTLSGVLLSVASLMILVFGLVSSFVYISRKKFTYWEKLGVAQPKEFSLLFGNTKDAVLQRIHFGVLCRRLYNELDGLRFGGFYHFTKPILLLRDPVLIKSVLVENFSHFHDRHDAKLLNEHLDPLKCHLVNLSGQRWKNIRAKLTPTFSPAKLRSMYGIMTDCAEEVNKYLSNAIDGACDGKDVQDVKRLMAKYMTDVTGACVFGIRCNTIRDEDSEFDRMWRRIVTPCFRTRLRNLLRTLCPSLIPVLRLTSHGRTADQFFKIVLKEAVESRKSSGQQRNDFLRLIIDLQAEERNRLQMNGHQVLKTQASEKREQTASNGNIPEPLFTDTVVAANAYVFFAGGYETNINTLIYCLYELALHPGIYEKLRNEVDSVKETNGGVLTFEATKELVYL…	543	CYP6JM1	3
Bta03783	MDYLQTLFSLPPLLYAFLLVGSLCLVFNYLVYSRRVAQWRKSNIPFLSPSFLIGHKYFWGVGSNSATVVPLDRIYQENKDKDLVAFFIVTMPVVLLRKPALIKQIFAKNFDKAFKTGFAAPHNNKILELMLGQSPFKSVWKAQRSALSPMFATARFGGEEFAKIRNQIAHMSTHVETARLQGRPIDIKKVAMKFVLDSISNSFLDSDDNSYEKEGELFKFVKNFVEPGWNKLLRAFAQMHLQGIPALESFQFITQNHIETLKSLLQKQIKQRSQTGDNKNDLIDLLIRLKEQDQDEKLDSEMDITNEMMGLGLSFLLGGLCVGMASVDSLVSFTIHLLSLHPEYQKRIRQEVEEVMENHNATEVTYEVARDLHFLDQCLRETARLYPNTSALTRECTED…	525	CYP402C14	3
Bta03784	MDFLETLFLLPPLLYAPFLVGSLCLVINYLVYSRRVAQWRKSNIPFLAPSFLIGHKYFWGVGSNSATVVPLDRIYRENKDKDLVAFFIATMPVVLLRKPALIKQVFAKNFDEAFKTGFAAPHNNKVVELMLVQSPFKSVWKAQRSALSPMFATARFGGEEFARIRNQIAHMSTHVEKARLHGKPIDIKKVAMNFFLDSISNSFLDLNDNSYEKEGEFRKFVKNFIEPGWDKLLSVFAQMHLQGMPTLDSLQFITQKHIEYMKTLLQRQMKQRSQTGDQRNDLIDLLIRLKEQDQNGKLDSEMDMTNKTMGLGLSFLLGGLKGLGTVDILISFTVHLLSLHPEHQERIRQEVEEVMKEHNTTEITYEVARDLHFLQQCLRETARLYPNTSALTRVCTEDF…	524	CYP402C15	3
Bta03785	MDFLEVLSFLPALLYAPLLVGSLCLVFNYLVYSRRVAQWRKSNIPFLSPSFLIGHKYFWGVGSNSATVVPLDRIYQENKDKDLVAFFIATMPVVLLRKPALIKQIFARNFDEAFKTGFAVSHNDVITPHMLSQSPDKKVWKTHRNALSPMFVTTRFSGKRFAKIRNQISLMWTHVEEARLQGKPINIKEVAGMFFQDIISNSFLALDDNSYVKEGEFRKFLKSLVEPGWGKLLGVFAQMHLQRIPTLESLKFITQKHIDSMKSLLQKQIKQRSQTGDQRNDLIDLLIRLKEQDQDGKLDQEMDITNEMISLGLSLLLGGKSVATVDNMVSFTIHLLSLYPEYQERIRQEVKEAMKRHNAAEFTYEVVRDLHFLNQCLHETSRLYPNTSVITRVCTEDFT…	523	CYP402C16	3
Bta04552	MDLPISLNSALVLTTASLLAWLWVREKLSYWSKRGVPFVSPWRCLVATLAFTIKRKPFYEIFLEQYEALRGHPYGGTYQLLNPAVILRDPAMIKEWLVKGFNNFHDRGPEPDEKVDKLSGNLFQLTGEKWRVVRQKLAPVFSSAKLRIMFHTLKGCAEELSAHLRSRCGARGETELDIKDLVANYTMDVIGAAAMGVQCNAIRDPENCTMKEVAQRMFRSDFRFAFFQFLEMVHPKLPRLLGLTPRDRMVQDFLGQVTKDAMAMKQQDAHGDRKDFLQLLMKYSQEEDGDAQDSIITEGVIMGVIASFLSAGLEPVSATVTFAAYELAHNPWVQEKLFNEIQAVKKESGGDIQFDDLKKLHYLDQIVNETLRKYPIAPALARKCTEAFQVPNSKVVIEK…	507	CYP6CX3	3
Bta04606	MIELLTGLFWPPGNITLMCMAISLLSYYYLQDNINYWAKRGVAHIPLSKCMMLFVDQVLGRKTLMDISKVQYDLLEGHSYGGIYQLTRPAILLRDLAMIKEWLVKGFNSFHDRGPEPKHLQSDQPEDVFSLTGDKWHTVRTKLSPAFSTAKLKVMYQTLRDSAQEVDAHLRELCSKNGEAEIDIKDLVSRYAMDAIGACAMGIKCNAIKDPENCQMKKAVKQIFRISWKFMLLQICMLIHLKLVKILGLAGMTGDLAKFLTSVTKQAMEMKTKSGHPKKDFLQIMMNASESETQDGKKSYQNGYQSIKSEGVIATFLSAGLDPVASAVTFALYELAFHPEMQDLPHAEIQAAKNKSSGEIEFDDIKDIQYLEQVLCETLRLYPPAGFLFRHCREPFLIP…	515	CYP6CX6	3
Bta04841	MDLLTNSFSLSINPFLVLFGATLLAFYYMPLNYWARRGIPHVSALRCICQTLAVTFRTKSFHEMLHEQHKALEGHSYGGAYLMFRPTVILRDPELVKEWLVKGFAHFHDHVPKPDEKSSKLAGNLFALGGDRWRAVRTKVSPAFSPATVRFMHRTLEGCALELISHLQRVCGAKGEAEIDMKSVAKNCAMDIIGACAVGVNCNALGDPEHCEMKPIVEEIFGITWRSSIANLLTYIHPRLPAWIRFPRRTPEVEQFVAALTRRGLQMSAEERAGRRDFLKILVESREAEKLAAENCGADGASEDEDPVFTENIIAGVVGLFLSAGLENVAVTVTFCMFEIAHQPEIQEKMFDEIQAMKKETGREINYDDLKRLKYIEQVVNETLRKYPADGYMRRICTK…	523	CYP6EP1	3
Bta05553	MELLTSLLPLPLNSVLIFVSIGLLAWYYLEEKLSYWSRRGVPYLPALKCLVQDLAFFFKRKSITEIFAEQHRLLKGHKYGGAFQMLQPSIILRDPAMIKEWLVKGFSSFHDRGPEPNEKADKLSGNLFQLGGDRWRRVRHKLSPAFSSAKLKIMYETLKDCAEECNTHLEARCASRGETEVDIKDLVINYTLDVIGACAMGIKCNAVQDPENCEMKRVLRELFRSSWRQSCYQLMEVVHPKLPELFGLSPRQPAIEQFLMAITKDAMEMKTKAGQSNRKDFLQILMKISSSESEVTRDSNEDLTLLDGGVIDEGPLFWTENLISGVITSFLFAGLEPVSATAIFCLFELVHYPEIQERLFEEIQAVRKESGGEIKYEDLKKLRYLDQVVNETLRKHPVA…	529	CYP6CX7	3
Bta05554	MGSLVELLSSFGSPSLNSVLIVASVGLLAWYYLEDKVAYWSKRGVPNVPASKCIAQTLTFLAGRKTMNEIFKEQYQLLEGQKYGGTFQGLYPSILVRDPAMIKEWLVKSFSSFHDRAPEPDENVDKLAGNLFQLTGDRWRTVRHKLSPAFSSAKLKIMYETLKDCAEECNAHLEARCASKGETEIDIKDFVSNYTMDVIGACAMGIKCNAVRDPENCEMKKVVKEMFAVGWRSILFQLLEMIHPKLPELLRIVPRQPAVEQFLMTITKNAMEMKTKAGQSTRKDFLQILMNISSSESDVTRDSNEDLSVLEGGVVHEGPIFTENIIAGVVTSFLFAGLEPVSAITTFCLYELVRHPEMQERLFQEIQSARKESCGEIKYEDLKKLRYLDQVVNETFRKY…	532	CYP6CX4	3
Bta06043	MDFLEPLSSLSPLLYVPLLVGSLCLALNYLVYSRRVAEWRKSKIPFLEPSFLIGHKYFWSVGSNSAVVPIDRIYRENKDKDLVAFFIATMPVVLVRSPALIKQIFVKNFHEAFTTGFAASKNDKILQHVLTQSTDKSVWKTDRSALSPMFAKSRLSGERFAKIRSQIVRMWAHIEEARLQGEPIDTKQIAENFIQDGTASSFFGLEVNSYEEEGEFRRLNESIIRPGWGRLLSAFSLMQFQGVPALNPLKFITQNHIESLKSLIQKQMVQRSQAAGENKNDFIDFLIRLKEQDQDHKADSETDVTNEMIGLGFTLLLGGHGGLSVDTLASFTMHLLSLHPEYQEQIRQEVEEVMKSHNTTDFTYEVVRDLHFLDQCLHETVRLFPSTIAITRICTEDFT…	523	CYP402C1	3
Bta06044	MDFLEALSSLTPLLYVPLLVGSLCLVLNYLVYSQRVAEWRKSKIPFLEPSFLIGHKYFWSVGSNSAVVPIDRIYRENKDKDLVAFFIATMPVVLVRSPALIKQIFAKNFDGAFKTGSAASKNDEIEQHMLYRSADKGVWKADKNALSPMFATASFSGKRFAKISNQIACMWAYVEETRLQGKPINTKEVAMNFVQDSIANGFFNLGANSYEAEGELHKLLKSFVEPGWRKLMSVFLRMYLQGIPALESMEFITQEHVESMKNLLRKQLVQRGKAGDNKNDFVDLLIRLKEQEQDRKNDSEMDITNEMIGLGFSLLLGANGTVSVDTLASFTMHLLSLHPECQERIRQEVDAVMKKHNTTEFTHEVVRDLHFLDQCLQETARLYPSVCALTRVCTENLTL…	522	CYP402C11	3
Bta06045	MDFLEPLSSLSPLLYVPLLAGSLCLALNYLVYSRRLAEWRKSKIPFLEPSFLIGHKYFWSVGSNSAVVPIDRIYRENKDKDLVAFFIATMPVVLVRSPALIKQIYAKQFDKAFETGLAASHNDKIAQHTLTQSTDKNVWKSDRNKLSPMFATARFSGERFAKIRTQIIRMWTHVGEAHLQGRPINMKQVALNFSFDSMFNSFIDLDTNSYEKKEELFTLSENLSEPGWCRLLSFFAQTRLKEIPALEPFKFIPRTFIDSLKSVLQQQMYRRRLDGNNENDLIDLLIGLNDQDQDKKVNSEMDVTNEMMGLALSILSGGIPGMGSIVTLAGSTVHMLSLHPEHQERIRQEVEEVMKKHNATEFTCEVVRDLQYLDQCLRETARLYPNTSVLMRVCTEDFM…	521	CYP402C12	3
Bta06046	MDFLVPLSSLPALLCVPLLVGSLCLVLNYLVYSRRVAEWRKSKIPFLEPSFLIGHKYFWSVGSNSAVVPIDRIYRENKDKDLVAFFIATMPVVLVRSPALIKQILAKNFNQTFETFLAAPPHNKIAQHVLVQSTDKGLWKSDRNTLSPMFATRRVSGEQFGRISNQITNMFTHTEHARLQGKPINTQQVTMNFIQDGFSSSFFGLDSNSYEKQTELRKLVQKFVKPGWSRLLSGFNLQEVQAFESLKFLSQKDMDSMKNLLQKQVTKRSRTGGNENDFIDILVDLKEQDQDKKKDSEMDITNEMIGLGLSLLFSGAISVGTVASFTLHLLSLHPEYQDRVREEVEEVMKKHNTTEFTYEVVRDLHFVDQCLRETVRLYPNNTALTRVCTQDFNLAGTDY…	515	CYP402C7	3
Bta06047	MDFLEPLSSLPALLYVPLLAGSLCFALNYLVYSRRVAEWRKSKIPFLEPSFLIGHKYFWSVGSNSAVVPVDRIYRENKDKDLVAFFIATMPVVLVRSPALIKQILAKNFDKAFETWWGASPHDEVAQHVLAQSTDKGVWKSDRNTLSPMFATGRVSGEHFAKITNQITNMWTHAEEARLQGKPFNTQQVTMNFIQDGFSNSFFGMDANSYEKETELRKLVQSSVKPGWSRLLRGFNFQGFQTLDSLKFVTPRDMVSMKSLLQKQMSQRSRAGGNENDLIDILLDIKEQSQDKTKDSEMDITNEMVGLGLSLLFVGGISIGFVASFTLHLLSLHPKYQERIRQEVEEVMKKHNTTEFTYEVVRDLHFIDQCLRETARLYPNNTALTRVCTEDITLAGTDC…	515	CYP402C5	3
Bta06048	MMDFLEPLSSLSPLLYVPLLAGSLCLVFNYLIYSRRVAEWRKSKIPFLEPSVLIGHKYFWGVGSNSAVVPIDRIYRENKDKDLVAFFIATMPVVLVRSPALIKQILAKNFDKAFETWWGASPHDEIAQHVLGQSTDKGVWKSDRNTLSPMFATGRVSGEHFAKITNQITNMWTHAEDARLQGKSINTQQVTMNFIQDGFSNSFFGMDANSYEKETELRKLVRGFVKPGWSRLLRGFNFQGFQAFDSLKFVSPKDMVSMKSLLQKQMSQRSRAGGNENDLIDILLDIKEQSQDKTKDSEMDVTNEMVGLGLSILFLGGISIGFVASFTLHLLSLHPEYQERIREEVEEVMKKHNTTEFTYEVVRDLHFIDQCLRETARLYPNDTALTRVCTEDITLAGTD…	516	CYP402C17	3
Bta06049	MMDLSESLSSLSPLLCVPLFVGSLCLALNYLVYSRRVAEWRKSKIPFLEPSFLIGHKYFWGVGSNSAVVPIDRIYRENKDKDLVAFFIATMPVVLVRSPALIKQLFVKNFDKTFETGWASSQKDKIAQHMLNLCTDKGVWKSGRNALSPMFTTARVSGEHFAKIRNQIANMWTHAEEARLQGKPINTKQVAMNFIQDGTSNSFFGLGANSYEKKGELLKLVESFAEPGWNRLLSAFAQMHLQGVQGFESLKFITQNHIESMKSMLQKQTAQRGQTGSNENDFIDILINLKEQDQGKKEDSEMDVTNEMIGLGLSLLLGRTESTAILASFTMHLLSLHPEYQERIRQEVDEAMRKHNTTEFTYEVVRDLHFLDQCLHETARLYPNTSALTRVCTEDVTLA…	521	CYP402C4	3
Bta06058	MFLSLTLNLILSAAVLLWYFIYRYQKKYDYWRDLGVPFVGKSGDIIYETRKHKSFAIQDRYNELAPYPYGGIFQAAKPYLLVRDPGLIQRILVRDFSHFTDRGIAFHEEIDPLNANLFNLGGQRWKKIRSKLVPIFSTGKLRSMFSKTEQCVLALNRYLSEKLVNSSEFEVRELMQKLTTQVIGTCVFGFNVDSISDEDTEFRKLERPLTPGPLKFRLRQILRSIHPRMLVWLRWKGFNKEVEDFVMNVTREAVKNREVNQNKRDDLIQLMANLQHEERRELQDQTTETFADPLFTDHILAAQLFIFFLAGYDTTATTLANCLYELALNPGIMDRLRAEVQTICDANCGKLDYDALSRMPYMDCIINETLRKYPPVGWLDRLCVKNYTLPDASLQIKEN…	508	CYP6DW5	3
Bta07007	MFGVVLLCIGICLALYAYSTSTFNYWKHRGVIYARPIPFFGNIKPVITFQRTSGQCLQSIYNQFPDEPFVGMWMIRKPTMLVRSPEMIRDVLVKHFQDFMDRGHPFDESREPITAHLVNLTGDRWRHLRQKLSPAFTTGKLRLMTDLLVKCGETLSDYVSHLLETEQGSRLEIRELTAKYSTDVIGSVAFGLEFESFAAEDAPFRAMGRKVFSPSMKYAVSMVVRQFFPDVYNYLDLRSFPKNVNNFFEDLTKDTMEMRKNNNIQRNDFMHLLLKLKEEEERIQTENKSSTAFEFSMKTVAAQAFVFFAAGFETTSTTLSFCLYELALNPEIQIKAVQEVRNVKEKYGMLSYESTQEMTYVEHIIEETLRKHPPVMNLSRICTRTTTIPGTKIEIEEGT…	511	CYP6DP3	3
Bta07221	MELLEIVKSAMDTHSVLLFLSVMVYLLYVYRDKFHYWSKRGVPCQSPAQSIVRTFRLVLRMDSFTDNFYRVYKAFDGHPYVGSLELTKPILVVRDPELARIVLVKSFSSFSGRLKSPDTTLDPLSNHLFTLNGEKWRQVRHKTATAFSTAKLKNMFHSLKDCAREMDAYMERAIGDKGDVEFDAFKVMSNYTLEVIGACAMGIKCDSIHDEETEFKRLSRDFFRFDARRMIFTLLDLLHPKLPVLLKWKAVRPEVENFFREAIKEAASLKESEAAARTDFLQILIDFQKSEKASKTDAGNDTELVFTDNIIGGVIGSFFSAGYEPTAAALTFCLYELARHPQVQAKLHEEILAVKEKLGDDIEYENLKEFKYANQVIDETLRLYPASGILVRTCTEPFK…	520	CYP6CM1	3
Bta07281	MPLFPVLNSLSSMTSVLLLVSCLALSIVYYLRKKYSYWERRGVPCSKSISFLFGNTRDLVLRRVPLAFVFQRIYNELDGHKFGGFYQMTNPALMIRDPELIRSIFVKNFSYFHDRNAQKIEELSFFSPNLLNLTGQRWRNVRYKLTPAFSSGKLRAMQGLMQECISELADYLNKALDDDCKNSMLNVREIMAKFTTDVIGACAFGLNCNSIRDENSEFRRIGRIFTKTTLRMHIRVLLRSLSPTLTKLIGLGESNPEVMKFFWTALKDAVRHRESNTYKRSDFLQVLIDIQAEEIKQKQNINDQDTVTNEIQNGFVETQKDILFTDSVVVSNAFTFFIAGYETIAITLSHCLYELALHPDILMKLRDEVESVRQGRSKNLDYDALKELVYMDAVISETL…	536	CYP6DZ8	3
Bta07282	MSSLLVLSSLPSLTTVLLVISSFTLFVVFYIRSKYSYWERRGVPTPREVDVPFGHTKDLFFRRTPMTFVFQRIYDELEGHKFGGFYQLTKPFLMIRDPELIKSIFVKNFSHFHDRNNKMSEEMSSLSSHLVSLTGQRWKNVRYKLTPTFSSGKLRAMQGLMQECISELADYLDKATADGENSEQNVKELMAKFTTDVIGACAFGLNCNSIRDENSEFRRIGRLIFKPSMGAHIRSICRTLAPKLMSYLKLRSINPEVEQFFWTVLKDTVKHRESNVNKRNDFLQLLIEVQAEEIKHTRSNDHQNGDQAETQNGHAKNAIETPKDILFTDTVVASNAFIFFIAGFETTATTLSHCLYELALHPEICAKLREEVESVKQSHNGNLDYDAIKKLVYLEAVIS…	539	CYP6DZ4	3
Bta07283	MPEFHDWIHVSYSTRSSAGLMIIACLCIIGFTLKRKFTYWRRHGVAQINPLFWQNFSRKEKPIALVYEAHYKALSNVPFGGFYEHGKPVLLVRDPALIQKILTTYFSYFPDRKAFLNTEKDSCSSHLLNLTGERWKKIRKKIVPVFRTPSKLTDLKVKIKTGIEAFELYLNRACEGKGTLEVDFHDLMARLTTHIIGLTAASIPTDTLMDGESSFRNIQELLCVPNWRMYWRDLFRHVCPPLNDVFNLKGHDKRIDQFFIQLVEQQEEARRTGGLAKDDFLQNLLDLKNADPSVSETIVVANFFFLFTAGFSTIAITLTYAFYEAVNNIEIWMKLRREVDSMQQDKKIDYEKLTYTTAVIQETLRKYSVFPSLQRQCSQDFEIPGTSVVIKKGVDVIIP…	505	CYP3135A1	3
Bta07284	MFSLLTFLPSVTTVILTISSLSLYVIYFLKKRYTHWERRGVPHVRPIALFFGNTKDLALQRVPNAFVFQRIYNELEGHDFGGFYQMFKPAIMLRDPDLIRTVLIKNFSQFHDRFSIIDEKLDPLSNHLLNLAGQRWKNVRYKLTPTFSSGKLKSMQDLMQGCIHELADYLSRCVSDVQNLRELMAKFTTDVIGSCAFGLNCNSIRDESSEFRRIGRLIFKPSKRIRIRNMLRSLGPKLITLLRLKSVHPEVEDFFMSVLKEAVKYRESSALKRNDFLQLLINIQAEEKKQMESNGCHQSVTSNGVSNGIQNGNARTTTDNPKDILFTDSVVASNAFVFFVAGFETIAMTLSYCLYELALNPEICEKLKDEVDSVKEAHDGNLDFDSMKELEYMDAVLAE…	539	CYP6DZ3	3
Bta07286	MAAFTILSTLPSVTSVVLIVSSVALCAAYYLHKKYSYWAKRDVPYVKPDSWFFGNTKEMIFQRESTTFMFARLYNELAGHKFGGYYRNHKPFLVLRDPELIRLIFVKNFSHFHDRNTPDERDFDPLSKHLLNLRGQRWKNVRYKLTPTFSSGKLKGMHELMQACIVELDDYLTKATSGDSKDSNVQDLRELMAKFTTDVIGACAFGLNCNSIRDENSEFRRIGRLIFSFSWRSYIRAIVLTLAPGIVMATKWKNARPEIENFFMSVLKGAVEHRKSHTEQKRNDFLQLLINIQAEERKQLESNGQHNGTQNGTQNGIQNGLQNGHAESVSEKSKDILFDDSVVASNAFIFFIAGFETTASTLSYCLYELALNPDIGEKLYEEVESVKQAHNGTLDYDAV…	551	CYP6DZ7	3
Bta07679	MLPLPSLALNLAALLLLLVACFVFYVKKTHVHWRRRGVPFLGPTQDVVLSRRNKSLTIQERYRRLAPHPCGGVWLAAKPYLIVRDPQIVQTVLIKAFSHFTDRGLIMPEDIDPLSANLFNLSGDRWKNIRIKLIHSFSAVKLKSIFILLEECTKVLDKYLQEKLKDAPELEVRDMMMRFTIDVIGTCAFGFDCKTIFDAESEFRRVGLKFAPNWVRMALREAVAAVHPRIVSWLNWKNIHPELEHFFTRVTEDTVRARNQSPLKRKDFMQLLINVQEEERKLLQGQDPKDQEPLFTDQILAGQVFLFFVAGFESSSITLSYCLYELALNPDIMDKLHDEIHQVLDARDGKLDYDTFKEMPYLECVIYETLRKYPTLGWLDRICTKTFEDPNSSLIIDEN…	509	CYP6DW4	3
Bta07692	MLPNSAEHPVVPQFWSSSGSSMVVLLTLVIILIVPSALILGVYVIYRWSAARRASQWRRCNIPFSPPTFPLGHDAFSCLTSASPLVAFDRIYRENADEDLVGFFATSCPFILIRDPRLIQRVFAKSFDKAFQTGIVPPENDIETQFTINFCSDRTAWRQSRSIMAPVFSATRLNDLTFGKLKTQVNRMWRHIEETRLVGQPTKAQFIARNFVVDFLSTWHFGEDSNSYRETAQIEQICETYYEPRIRRLLAFWAQVHFPSLQIFESFRFTSQKSKHAMGKFLRRKMDHRMAHGNCGDFVDLMKRMQSKTCWNAQSTSTLDLEDEGLNMRQMIGLSFVLLVAGTDAVASVCHLTLHLLSLYPEHQKKVQQEIDQGMAKHGVSELTLSVIQDLQFLEQCLM…	549	CYP402D1	3
Bta08018	MVFHELLLSACFSLIAFLVYLVIHYYRSYTTWSREGSRLPYIPFPRDCVFYPIQKSLTLQKFYNELAPHPIGGFYKMSRPYLLVRDPELLRRILIKDFSHFVDHGFDIDEGLDPLNAHIFNLEGERWRAIRQKLTPIFSGAKMKAMWPLMMECEKVLTGHLDRLIESGTEFEVKDVMKKFAMDVIGTCAFGLRCDAIQDPESEFRKTTETVLRESHIFFLRSLLRSMGLNLVRFLKWKRIDKSVDDFFFSLVRECTKMRAKNQHTRNDLMQHLINLQHEEQEALKKDNSQAEPLMTDSVVASHAFVFFVGGFETTSGTLSFVFYNLALHPEVMEKCRAEVREVLQRHGGTMTYDSLKDMTYIQCVIDETLRVYPNVGWLERVCQEPYELPDGSYTIKKN…	507	CYP6DV4	3
Bta08295	MFDFILLCMGICLAIYAYVTSTFDYWRRHGVVHPKPLPFFGSIKPLITFQMTSGQVFQNIYKNYPNEPFVGIWTIRKPALLVRSPEVIEDILVKQFQKFVDRGHKFDERREPITANLVTLTGDRWRYLRQKLSPVFSTGKLRLMTDLVVKCGEALNRHVSESLEETKSGEMEIRDLTAKYTTDVIGTAAFGLEFESFTSDDAPFRKMGRKLFSPSLKYAIALVVRQFFPDLYSYFGLRSFPKEVNSFFFDLTRDTIEMRKKHNIQRNDFMDLLIKLKEEEDFNTSHKTFEVNHKTLTAQAFVFFSAGFETSSTTLSFCLYELALNPEIQLKAVQEIQEAKKTNVHLTYQSTQEMPYLECILKETLRKYPPIMNLHRVCNQTTQIAGTKLVIESGTAIKI…	503	CYP6DP5	3
Bta08703	MEIVSVLFLVLVGIVSYNSYYVHKKHQYWKRRGVPSMSTWEILVQSVKLWLGRTHVWMIFMEMHDAFRGHKFGGSFQMVRPSLVLRDPELIRSVLVNNFSNFHDRHNMELSENDPVHWDLVHQRGPRWNQVRQKAAQAFSSVKLRLLYQTLLDCARELDAHIMRLCLEQGQEGAEFCLNELMSNYSMEVIGASALGIKCNAIQNPECQLRRVLELSMKFSFRRFSIWTLESICPGLSGKLGFRMHESAIIQFFRSIIEDVEAMKRKDTEPNRKDFLQILMNLRDSEQQSGAKTDEDSAATGSILTETVMLGVISSFLSVGYEAVASTLVFCLYELAFHPEIQHKLLQEVHRVHAKAGGGISFEDTKKLQFMEQVISETLRKYPVSAIIGRCCTEPFQIP…	515	CYP6JJ2	3
Bta08777	MLPWSSVHILTSPYLWILLFLVGGAVPIIYYLHQKHTYWLRRGVPFIPISKLLSQFVRLMLGRLQVWTIFEEFYVSLAGHKFGGSYQLTRPTLILRDPELIRSCLINNFSCFHDHQGVAPCPKVDPLSHNLYQLTGEQWHQVRQKVAQAFSSAKLRLMYQTLQGCAERLDAHILRLCSEGEKEEIELCAKELMGNFSMEIIAASALGIKSDAIQDPNDELKRMMDRAMVFSWSRFFGMLVQLLSPRLVKLLGLRSAEKEVEEFFERIIRDTVQMKSTTEGETRKDFLQILVNLRHAEQNNPQTAADGNLNEKIFEHGDENHLITDDVMMGVVSAFLAVGYDAVAVVFAFCLFEVAHRPDVQDKMFQELQSLKTPAAVQLPYDQLKNLQYMEQVISETLR…	519	CYP6JK1	3
Bta08779	METFTVILLMLMSIFTYGQYRFHKKHKYWAKLGVPCVSKWRLFVQTVAISLGRLPFWTMFTQQYDALTGHKWGGTYQIGRPSLFFRDPEIIRCCLVNSFSHFHDRHDAKTNEDDPLTQDLFHLCGHRWHIVRQKVAQAFSAAKLRLLYQSLCGCAQELDAHISSLCSEQGSEEVEVCIKELMANYTMECIWPGLYGKLGISHVSCEILQFYRSIIKDAEEMKRKDAEPHRKDFLQILMNLRDSEQQSERKTEKTMSEDPATATQGPVLTENIMVGIISSFLSVGYETMASVLAICLYEVALHQEVQQRLFQEISQVRKEAGGEITFEDTKKLQFMEQVMSETLRKYPVATTIGRCCTEPFQMPDSPVVVEKGILCFFPTLSLHHDPKYFPEPEKFDPDR…	479	CYP6JJ3	3
Bta09536	MLSLVNLEVAGVFLVVSVLAYLVYNLKRKYEFWKDRNVPQVGLSKDFFLNLLKHRLCNLQDIYDEFAGIPYGGYYQGGTPYLMIKDPELIRRIMIKDFSHFTDHGMLMVMNDPIQRDNLFNLTGQRWKSIRSKISPIFTSGKLRRMTILMNECTKLLDKYLERTTGKSDEIEVRELFQKFAVDTIGICAFGINCNAIEDKDSYFNRIVRKLSAPGTFFRGLCMLLLNAVSPKILATFKLKIMDPDIENFFYSLVSSTIQNREEEKVKRDDFMQLLINVRAEEQKMLQEEKDGSEPLFDDDVCMANAFIFFGAGFDPVSTTLSHCLYDLALNPEVMEKLYLEVKRVRDAHDGKIDYDILKEMEYLHCVISETLRLHPPAGWLERICTKAYQIPDSSLTLA…	507	CYP6EN1	3
Bta10742	MHLLETLFSLPPLLYAPLLVGSLCLVFNYLVYSRRVAQWRKSNIPFLSPSFLIGHKYFWGVGSNSATVVPLDRIYQENKDKDLVAFFVTTMPVVLLRKPALIKQVFAKNFNEAFETGCAVDDESTPHLLSQSPNKSLWKAHRNALSPMFATTRLSGEGFAKIRSHIAHMSAHVEEKRLQGKPISTKEVAMNFVQDIISNTFLALNDNSYEKKGELRKFLESFTEPGWSNLLKVFAQLYLRGISKLEPLQIVTTKHIESMRSLLQKQMEQRNQSDGNENDLIDLLIRLKEQDQDRKSDSEMDVTNEMISLGLSLLLGGNLGAAVVDNMMSFTMHLLSLYPEYQERIRQEVEEVMKKHNTTEFTYEVVRDLQFLNQCLRETARLYPNTSALSRVCTEDFTP…	522	CYP402C18	3
Bta10743	MDFLETLISLPPLLYAPLLVGSLCLVFNYLVYSRRVAQWRKSNIPFLSPSFLIGHKYFWGVGSNSATVVPLDRIYRENKDKDLVAFFIATMPVVLLRKPALIKQIFAKNFDEAFKTGIAVSHNDEIEPHMLSQSSNKSVWKAHRSALSPMFSTSRFSGERFAMIKHHISHMWAHIEEARLQGKPINTKEIAMNFVLGSVSNSFLDLDYNSYEKEGELRKFLKSFVDPGWDKLLSVFTQMHFQGTPTLESLKLITQKHIESMKSLLQKQMKLRNQTGDNKNDLIDLLIRLKQQDGDAKLDSESGVTVEMISLGLSLLLGGCAGTNTVDNMVSFTMHLLSLNPNYQERIRQEVEDVMKKHNTTEFTYEVVRDLHFLNQCLHETTRLFPNTSALTRVCTDDF…	524	CYP402C19	3
Bta11922	MELLQGLLSMPSNSTLVCIGISLFVYYYLQDKVNYWAKRGVAYVPASKCLSLFIPQMLQNRTMLEVVSEQYDLLEGHSYGGVYQLTRPTVILRDPAMTKEWLVKGFTSFHDRGPEVEEGQGNLSENLFSLTGDRWHTVRTKLSPAFSSTKLKVMYQTLKGCAEELNAHLQGLCEKRDEAEIDIKDLVGRYAMDAIGACAMGIKCNAIKDPDNCEMKKAVKAIFTINWRLTLMQLCMLIHPKLVKIFGLAGPPKDLTKFLTSVTKQAMDMKTKSGQPRKDFLQIMMSASESETQNGKEHSQNGDQTVKSEDNIFTENVITGVISTFLSAGLDPVAATVTFGLYELAFHPEIQERLFEEIQAARMKSGGEIEYDDIKDMQYLEQVVNETLRLYPAAGFLFR…	524	CYP6CX2	3
Bta11923	MELLTSILSLPVNSVLVFTGAALFLWYYLQDQLSYWRKRGVPYISPIKCFSFTMAQTLRTKSVLETTKEMYELLEGHSYGGIYRLFRPAVILRDPGMVKEWLVKGFPSFHDRNSPPDKKARNLSGNLFTLTGDRWHTVRTKLAPAFSSAKLKVMYQTLKGCASDVNAHLQGLCSAKGEVEIDIKDLVSRYAMDVIGACALGIQCNAIKDPENCQMRKAVQQIFRINWRFSLQILLSAIHPKLALLFSLSRGTSEVTKFLTSVTKEAMDVKKKAGSSRKDFLQIMMSAGDTEIEKRKLKSTEDEDFVFTENVITSMIGLFLSAGLDPVATTVTFCLYELAYHPEIQDRLFQEIQTVRNECGDEIGFEDLKKLQYLEQVVNETLRKYPPAGVLSRKCTESF…	518	CYP6CX1	3
Bta11924	MELLTSVVNSQVTLALLCISVALYVWFFVQNKFSYWNKRGVPEISILTCLPNFFVQLLQIKRFSTIVSEYYKATEGHSFIGMYQGLRPAILLRDPKMVNDWIVKGFSNFHDRNSPPDEKARNLSGNLLSLTGERWHIVRAKVSPAFSSVKLNFMYDANKSYAVEARIHLERLCSGKNEAIVDVDDFVSRYAMDVIGAWGLGGECNAIKDPQNCEIKKILDQFMRSSWRRSMELFLSMVHPSLARLFRSRCFSNISNFITSVTNQAIKTRNENGSSGNDFLQYLINVCRAETEGEQEERETMLNGVPRPLKNEDSVFTENIVASTIVNMLAAGLHTVAATTTFCLYELAYHPEIQDRVFKEIQTVKNGSGNEIQFADLKKFSYLTQVISETLRKHPPGGL…	527	CYP6JG1	3
Bta11925	MESLQNLLYAAVSPVFLSLCVAALVWIHLRDSINYWAKRGIPHIPAHRCLFLLLAEKIGWKHDMEMYCDMYKALVGHSYGGAFEVLKPTIILRDPAMVNAWLVKGFSSFRDHHSGSAPDEEGENLTGELFALTGDRWRQVRSKLTPLFSPAKLKLMYETLKECTDELKDHLRQTVDDEADVEIKDVVSRHAMDVIGACALGVKCNAVKDPENCVIMKVANRVLDVGWRSSVYFFLNLVHPRLPHLLGFSLRSPEVVAFMTSLTKDVMRMKKESEQPSQHFLRMLMDSCELQEEDIHGSKTISLQQELGAVQKESFKITEDYVAGVFASFLSAGLEPISIIVTCCFYELAHHPEIQYRIFNEIQTIKEGSGSDITFEDLKKLQYLEQVVKETMRKYPTAG…	528	CYP6EQ1	3
Bta12079	MDVLSLNSVLVVTTALLLGWLAVRDKLNYWAKRGVPYVSPWTCLTGTLAFLFKTQAMYESFVAQYDALDGHPYGGTFQLLNPSVMLRDPAMIKEWLIKGFTNFHDRGPEPDEKLDKLSGNLFQLTGDKWRLVRQKLSPIFSTAKLRIMYQTLKGCAEELNAHLQARCQATGETELDVKDLVSNYTMDVIGACAMGIKCNAIQDPENCTMKKVVKRMFRFNWRLSLFQFLEMADPRLPRLLGLSPRDKEVEGYLEEITKEAIRMKQQDTTGTRKDFLQLLMKYSEEEGAEAANGEAQSKEIANGDAQSKEIANGNAQSKEIANGDAKAMEHEDPVITENVIMGVIASFLSAGLEPVSATVTFCAYELAHHPEVQEKLFKEIQAVRKESSGEIKYDDLKRL…	546	CYP6CX5	3
Bta12677	MDLFDLLPISIDSHILLLSIIALILYYIYSKHNYWKNRGVACGSTLRLWLQLFGILIGKIPFWEWARDQYNALPQHKFCGTFTYGRPTLLIRDPELIKVCLVKSFSSLHDRCSEPDPVYDQLSSNLFQMVGEKWHQVRQKVAPAFSPLKLRIMYQTLKECARELDLYMQSMCAETGETEICVKYLMTNYTMDVIGACAMGIKCNAIQDPECQFKKIVDQMMCYDLRRNVYFLLEIISPKLPRLLRFKAIHKEVEEFFRSVVRDTMEMKKRDANRASARKDFLQILMNLRDCEQAATAECSTGALEADGALFCEDILVGMMSVFLSAGFEPVACTVTFCLYELARHPEIQQKLHEEIKLVTGGNIADINYDDLRKLSYMEQVIDETLRKYPVFPCIERIC…	524	CYP6JH1	3
Bta12697	MFSLNKIELAAVLVFILSSALAYIILAYIILAFNNWKRKYEFWTDRNVRQVGFWWDWSIDFFRHKLCNLQDIYDEFGEAPYGGYYQGAKPFLMIKDPELVRRVLIKDFAHFADRNPVVPTTNPLQRDMILNLSREKWKGVRTKLTPVFTSGKLRRMSILMNECTRLLDEYLQRTVGDEATEIEVRGLFQKFTMDTIGICAFGINCSAIEDENSEFRRLLQKLNGPGGFRRHKLLMILGAICPRILTIFNLKEKEDTFVEDFFRSLVADTIKNREEQKAKREDFMQLLINVRAEELKMLQENNDDSEPLFTEGVCMANAFLFFVAGFETTSTALSYCLYELAVNPEVMEKLHAEIMTVLDAHDGRVDYDILKEMEYLDTVISETLRLHPPGAWVDRLCTK…	518	CYP6EN2	3
Bta12713	MLSAVTVNLIYFLSALIGYLVYRYKKRYNYWRDLGVPYIGASGDIIFETTKNKAQVLQDRYNALSRHPYGGIFQASKPYLLLRDPELVRTVLIKDFSHFTDRGMVFHEELDPLTAHIFNLGGQRWKNIRTKLVPTFSSGKLKAMFPLMEQCIHNLNGYLDAKLARSDEFEVRELMLKFATDVIGTCAFGFNCNAIADGESEFRAIGRKLAPNSLKFRFRQVLRSIHPDIIRWLGWKGFNKEVEDFFMGVTRETIRYREQNQDKRNDFMQLMINLQHEERNAAQADNDAELLFADHIVAAHVFVFFVAGFETTATTLANCLYELALNPEVAEKLQAEIQRVLDSRGGKLDYDALKEMRYMECALEETLRKYPPVGFLDRVCTKAYELPNSSLLIKENLNV…	504	CYP6DW2	3
Bta13933	MIEVKDGVAIIVSLIAILAGLIAFTLKRRYEFWQRRNIPCYPRDRMFMTGHHKGVVYQQMYSELSPHPFGGFYSYSSPGFLVRDPNLIQRILIKDFAFFRNRGIIYDEKLDPLLANLFHLDGDAWRNIRLKTVAAFSSGKIKRMFALLESCASNLSTTIDSRASANEHVEIKELFSKFALDVIGSCAFGLDCGALKDKNSEFYRITRVLFMPSNRFRVLKLLNSIDMRLNRYLVGIKTVAQECQDFFTEVIHSTIDDRVSGAAKRTDFLQHFINLRQEEGGDTGDKNAQAGITLTNDEIAANSFVFFAAGFETISLTLTYCLLELSLNPEILDKVRKEMEGVERSHGGFTYEAIRQLSYTDMVISETLRKYPVLPVVERLCVESYTIPDTCTTIPPGMK…	508	CYP6JS1	3
Bta14546	MLSWGRTVIEGLFGLLLCIPVYLVVKFSRLHKRWAKHGIVGHDTNLLVHAWFRRNHLSYSTIDTIYKRFINEKCVGLHQGLKPVLMAINTKLIGSIYENVGVKFSKITHNDNNRLRLVLEKDEPCTEELEKGPIYKNDDSEIEPSVPSLLNGENSEAIYQTTFHCSNELRMSLEARAHENRIIDIVEEIERLKLDLIGVTFFGLTFGRIRQPKFRFKENVSKLSTPVSLMDRIMGAIGKDAGSARRNAEMLDYFVKLYYDCLNGPASTFSPRSSHKTFPALVHSDDLLSVPGSLTTEEIVNSIMLFIQEHMERIHSALTFALYEVSVNPEVQLNIIEEINRTMKHTDDDKIPLEHLHSMKYLDQVVLETLRKYPVSGLMSTRCTESYKTDQLEIEEGMD…	517	CYP415A1	3
Bta15119	MGPFTVSLILISLTAVLLVWRYLQNNFTYWRKRGVPYVPFWESFVISSKAMKKINIFEFFEVFYKALDGHRFGGAFQLVYPIIIIRDPELIKTVFIKAFSNFYDRNPPQDEKGDIFNRTQIFQLTGEKWRTVRHKLSPAFSSAKLKIMYQTLSGCAEDLNAHLQTLCSETGQTEIDVKELMSDYTMDVIGAIALGIKCNSIKGENSEFKQIVRATFKFDQRRTIFAMLEVIHPKLPRLLGLTSQLPEVEEYLLGITREAIEMRTGSESSSRRDFLQMLMNLRSQELQQRNENPSGEPDEPVFSEDILVGAIGSFLSAGLEPVAAMLTFCLYELALHPDIQEKIYLEIKDIKGQTLNDISYEDLKKLRFTEQVMNETLRKYPVAGIMARICTEPFKIPDS…	512	CYP6EM1	3
Bta15592	MAFFLKLILSPPVLLFFVLCFVIYYLVYVRQLQRWKLSNIPVTRPFFLLGHRHMFKIFSNSAVVPLDYIYRENPDVPLVAFFLTVSPVILLKDPSLIRKVYGKSFDKMFANGFFPPEKEVAYQSIVPISSDRDLWKVGRNSLAASFSTAKLESSEFGKFKKQVDRLWHHTAKSVQLGKPVNGKEAAHNFIVDSVNLHTFGVDENSWEEKGSLYQLVDSVFGLTYQRLASFFVLTLFPFLQAFDPLRFMRHDHIDSVTKFVTEKVQERDQLEIRNDDYIDRLMSLRGKTGSEEAALTNLDTNENPAGLGVKEMVGHTLTWLLAGTDTSSQLCLFATHLLSLHPEYQDRIRAEVNGVMRKLNTSEITFQVVHQLQLTEYCLLETSRLYPILPALMRCCSED…	524	CYP402B2	3
Bta15745	MFPLEGYENVTLILLYFLIFVAALSSSLLYLSFLRQTWRWEQFHIPFLQPVFPIGHTYFSSIFKASVIKYIDQIYNENREKKLLGFFMGTLPVILLNDPKVINQVIVKNSKKTFATGFFIPESEVEAQYLVNTTTNKDIWKFSRSVISSNMSVAMVRGRKFDAIKEEISRMLQQAEITKSGGRSLMVQSATGDVLSNYVNAVIGVGNDFDDSKQALDEMSDYTKPSYMKMLTFYALMISPIVQHFEPLRFLPRKNCKILAGILQQEIEHRDKSKSERDDFVDVLRSLKGNPKPEGVSQEDSVITTDFKEINLRQMTGLSMTILLGSNDTTKGLTQFVIHLLSLEPDHQRKIREEVHVVLRKHCVEELTHEVVKDLHFTFQCILEAARLFPIIPMLMRRC…	532	CYP3144A1	3
Bta00800	MFITYLKRKNQKIYDFMASTPGPIAVPVFGNIFVLSKHLFFESKTLLRRLMCEMKKWDKKRGAYWILDRPVLLTSDRLIFKAVLHSPTHINKTEDYKSLKGHSSGIVTTNGDAWRKMRRMITPAFRNGVLWSPTHTKNFDYHTEVFLNTLREHAKNESYNLDCVFVSDNLLGHRVDIQKKSLSFYSKNMMRSSEIIFERFFRFILWPKCVFSLSGMKYVMKNATKPMRSLISKIIDEKLEQKIKSGDTAITNADTLKSFIEILVDNISSGELTKQQAIVESIDLFVAGTITNSVVASWIFIILAKRPDIHQKVYEEIVEVCGQEVTLNDVSKLVYLDMVIKEALRHFTIPFVTRYMEEDLTLEDNTTLPAGLNIVLFIFDLHHNPEYWQKPDEFYPEHF…	491	CYP3133G1	4
Bta01288	MVIAQVAVQSKFTRNLWACLIGALLLRALMQRLRNQRIFAFMAALPGPTGLPFLGAVHCIVGINTTNACRHLKNLCKDYPRNFSIWMCEIPHVLTSDPEAISAILASAKNTDKFSHHKCIKTEYPAIVSAQGDEWRNMRKLVNPTFCISNFKVFERNFQCRTNEFLNKLDKHATGEEFDIHLPVHLCTLDLVCGKFCKTNVESLKMQRAIEMMFERAFQPIFWPDFTYLLSGQQTSFRRTYNPGLDFVKMGIEQRMKARREGAVATESEEFDLTTCNFLLLSENCRSFLDILLDNFEAGIISMKQVTAEISEMYFAGSITTANTTAWVFKLLAMFPEVQERVCKEIDEKCDGEQVTPEDLHKLVYLEMVIKETLRHYGPPFTGRKITEDLKVNENLTIP…	514	CYP3133D5	4
Bta01711	MYIAIAVFFIILCVIHFKISSKCARYEAICNGIPGPKLLPIICNFFELSFNPEGIYSRFPELIKKYGRVFRIWLGPSLHLVYLSKPEEIEIILGSTKYIHKAEMYEYFEPWLGSGLLIANGPVWFKKRKLMTSAFHFSNLNNFIPKFNTNIKLLLKKLEEPARGESFNVYDFLTLCTLDIIVESAMNTKIYAQSEKNNRFLKAMDEAELAILKRGFSPWLHSDGFFSKSSIGKMFYESVRLMHDLADSIIKMRKMELSDKKEESSFENKNTDSILQDRYKKNITFLDMLLKYNEDGAGFSDVDLRSDVMMFIMAGHGTTTWCLSWAMYLLSKNPNIQEKMYEEVISVLGPEDRDIEINDLLELKFTERVIKETLRHYPSVPFYGRTVHENVKLPGGYVI…	507	CYP4CR2	4
Bta02253	MLDVTFCLLITLLLTIITRSIIERSRNRKIHAFMKTVSGPMTIPFVGSAYVLAGINRLNLFRVIRNLDVMYPGSKGFWIFGDPYLITSDPSIFKAVLGSSQNINKTRDYEYFQKHCHGIFTTNGTAWRNMRKTINPAFRTKVLESFGENFKFHTENFLKILRKYSSSEDNFDLFTTVHSCTIDLICENMLGYCLDVQKKGLIHYSTNLQRSTEMIFERSFSFPLWSRLIYVALGKMEELDAAVKPMQDICRKIVNERLKQKLDSQSENADKTESVRNFMEIMLENIQSGAVTQDQAVEEAIEIFLSGSTTTAGIMSWVFQTLAMWPEIQRRVHQEIVENCNGDEVTTNDLSKLVYLEMVIKETLRHYTAPFIARHIDEDLKVNEETTIPAGMNVLLVTF…	495	CYP3133F1	4
Bta02415	RWIPDSDLYNFDATGRIVSMDGNIPKLGLSNILLMCVIGAITIRAIYQRWKNRKLYAFMSSIPGPMSLPFIGGIYVCIGISRNNLFRKLKTFKKNYPGIIAGIWERGKPHLIVSSREVVNAVLASSENIDKIYHYRNVKIGTATMFSASGTEWRMIRNIMNPSFQTKLFPLFDDHFYNHVKTFVSNLKEHLNGDKFDIFTPIHLCTIDLICDSMVRNRIGAQENRLVRFSYVMTQLYEMLFEKIFSLLLWSDWIYALSGKKKLVRALRKEQNDYLQKMMDQRIRERAELKVAGHLETSQIYIDILLDKMDAGILSKQHIISEISEILVAGSFTTAIVLSWVFKLLAVYPDIQEKAYQEIKKNCSGEEVRLDELPELVYTEMIIKETLRHCGVPLTGRNL…	522	CYP3133D9	4
Bta02660	MILLILFAVVGCIALFRLIQRSLIWHRQFNILEKLPGPPLKYKILGHLKEAVVSPEELPTEMHKQFKEYGGIYRLWLVYYPTVFIAEAKYAEIFFTSEATQAKPELYRLLHVWLGLGLLTSKGQMWHERRKLLTPAFHFSKLNEFCEVFVKNTLTLVQQLHKYPDGSLIDVFKIIKLLTLDNICESAMGIEINALKNPNNNYIRAVEDCIHMSQERVVKPWYWFDLPFFIMSCGKKYWRDLNTIFELTDKAISNGKNKRMDVKSKSKKKNDEEPNRMAFLDLLLSTCEDRSVSLSDEDLRDEVNTFILEGHDTAAASISFTLFLLGAYPEIQEKCYSELREIFQDSNRSPSVEDLQKMKYLEQVIKESLRLFPSVPILGREAAEDVIMDGYTIPKETTI…	507	CYP4CS19	4
Bta02661	MICFLLCIAAFCCILFRIIQRSHIWLRKMRYVENVPGPPLKNRLIGHLKEAMVSPAGLPAESYRHYKEYGGIYRFWLLGYPIIFIGEGKYAEIFFTSKTTEIKPDPYRLLHVWLGLGLLTSRGQLWQKCRKLLTPAFHFSNLTKFCDVFVKNTRTMVQQLHQTPDGSLVDVTTLMKLVALDNICETAMGIEINALKNPNHNYIRAVEDCTHMTMERFTKPWCWNDFQFFIMPNGRKYWKDLHTIFELTDKAINNRKIGRAERIQNSSQHLDEAEEPKKMAFLDLLLASCEDSSVTLSDEDLRDEVNTFMFEGHDTTAASMGFTLFLLGVHPEIQEKCYQELREIFQDSDRSPTMEDLQKMKYLEQVIKESMRMFPSVPVLGREATDDVKLGDHMIPKKS…	510	CYP4CS18	4
Bta03111	MDVLHVIGYTVGILFVTVYLLEAYLHWRRRPLIKLMKSIRKIGRNMPVVGHIWLMWGKLEHALYTAEKLVRHYGQDGNFAVWIVDRVYVVLVKPEDLALTLGSPHFISKSTEYTIMQSSIMGQGLFSVTDVNEWRKNRKLITPAFHFQILKTFIDNFHMESKILIDNVRNQMDNNGEVEVHRFIGLCTLDMITKNAMGVTVEAQKNSTHVFVQGMETVLHVWYMRIISPWLLSNAIFSLTSLKTRHDTAMRGVQAFATQVILEKLEERHLAATSVSPVVSGQEEDDAFCRSRNTRAFLDLLIDTAYEGVDQRRMARLIASLRRQKDAQQEPGFWARLRGGFDGGQKPLADKKETAERDTNNNADCGATQDDGEEDAALERVTCQLRDEVVTIMVGGQET…	596	CYP3132A1	4
Bta04455	MEILIPGMSDVTRALLAILCICLTLIWGIHKWNRRHKERLASKFPGPTALPFVGNVLSLLNKTHYDLLWIVTGYCEEYGSPSKFWLGSKLLVFITKPEDIQIILNSSKTLAKDAVFYKVGQAGIGTGLITAPLEKWKKTRKMLTPSFAPREITRFMPVMSKRATIIVQKMQHHCGSGVEVEFYPYFFTASLDTICEASFGVKVDSQLGRSRDWAEVLFRVLPLFVERFFTPLLYMDYIYEKTSSAKVMKKDCDDFRDFSKNMINERRKHISKNYGNTNDDMNGAGVDCPKYLLDAIHNFQEDSIYTYSETDKIDETVTFILAGSETAAQTNCFVLLMLAIHPEYQEKVFEEQYNIFGNADKPITLDDLDKMKYLEQVIKETLRLFPAVPIFARYAEEDT…	519	CYP380F3	4
Bta04468	MDIGIQQLKLSHILWICLISIFAIRALYRRWKHRKIYAFMASLPGPVSLPFIGGDYILIGISRTNLCGKMKTLTKWYPDGVSGMWERNEPHVLTSRREVLNAVLSSSENIDKFYHYDHFQIVANSMITASGTEWRTIRNIVNPGFRSNILSLFDDNFTYHTRAFVDRLEKYENSDEFDIFVPVHLCTIDLISDNMVQARIGVQGNDPTGRISLAMTELFEMMFERAFSPLLWPDFIYKLLGKQKIIDQLISEHYNFVQRMLEVHIKKKQELREENRHAGNPQIYINILLDNVDKGVLTKDRVIAEVNETLMAGSYTSGTIVAWVFKLLGMFPDIQERAYQELKESCVGDRVELDDLPKLVQIEMIIKETLRHFGLPFTGRHIIKDVEINGKLTIPAGIQ…	505	CYP3133D3	4
Bta04623	MMFLTSEDDPRISISNYVLWFLIVVLLYLIFCHKKSTRVNKFLSTLPGPLELPFVGCVPTFLLQHSRYSDWMRIFDQYATCRMYRFSIFSDTFVVLSDPEVIQMVLRNPNCYDKDKSIYDLFRLPEILSTANGRKWLNERKAILPSFHPKLLSSFDATCHRHTQHLMTTLRKHAEQGEPFDLGQEMTLLFIDIMSDSFLGVSANAQLNGLKEFANSLLTVPDCIMERVFIPPFRNDFIWKLCGRMQRFDAVKKSLYSVAKQLIVKRKRCSKNESLLKGEKNRIFLDILLKNSENKGGKDESKLVFETGEIFTAGSITMGTTVSWVLLLSEVFPEVGDRLRGEIDTLIRTGNGVLTPEACNGLEYLDMVLKETLRHFGVPFIVRRSSEDVQIRGFKIIPK…	517	CYP3145B1	4
Bta04647	MDSINFAGLQTKIINILCCFLIFLLLIEVLLQRWKNRRVNKFMNTIPGPTSFPIIGSAYLLIGVTTQNLCGRLKTIIKNYPGLCAYWDGNQPHIITGNREIFNMINPSFRANVLTSFDENFRYHTNIFVNLLRRHENSGPFDIFLPVHLCTIDLIFDNMMESRVDVQKNNFTYLSSNLIAISEMVFERAFAPLLWPDWIYRLSGMQNLFDKLLGEEKSFLQEMLERRIVTREAEKLCFPHEKLQTFIEIMLRNLDSGSISKDRVLSEMTEMFIAGSISTAITNAWVFKMLAMFPAIQDKAYQEIIENCDGTEVTPENLSNLFYLEMIIKETLRHFTIPVMGRRITEDLQVNEELIIPAGIQVFLCTYALHHETIYWQKPGEFYPEHFSSENEANRPKGA…	467	CYP3133D6	4
Bta04655	MQLKLSHVLWMCLFAIIVIRTLVRRWKYRRIYSFMASVPGPLAFPFVGSVYLLLGVNTRNVCSRLKAAMNNFPKTFAYWDTENPVIVTGELEVFNAVLASSVNIDKIQSYDILKKIIPSIVSSSGDQWHKTRKLVNPAYRSSVVKSFDDNFVHYGKIFIDRLKEHANGDLCDIFPLVHLCFIDFICANMSQTHVDFQKHNFYLVSHSMTKTAEMIFERMFSPLLWPDFLYKISGKQRLFEKYYSEGLLFVRMIIQLRMKARKKMEIAGLNPEKSQVIIDILLDNFDMGLLTEDRVFAECSEVATAGSLSVAITSSWIFKMVAMFPEIQDRAYKEISENCKREMVMPEELSQLHYVEMIIKETLRLFSVPATGRKITEDLRVNDKFKIPAGVDVWLSIYA…	498	CYP3133D7	4
Bta05067	MAAEMFKRRMALVILCLEGTEWRILRNIVNPAFRTNVLMQFDDNLYHHVKIFVNQLQQHVSDDWFDIFVPVHLRTLDMICDNMLGARLCNQENRSTLMCNSVTEWAEMTFERTFSFWPDFYYTLSGQGNARNKLININQNLIYEMIEQRIRKRKALLKGSQHSENSRIYIDCLLDNLDAGVLTKDQIVSEIFEIFVAGSITTAITNAWVFKLLALFPDIQERAYQEIKENCVDGEVRLNELSKLIYTEMIIKEALRHVGIPVTGRYITEDVQVDDKMTIPAGMNLFIDLHELHHDSKYWQRPGKFYPEHFSPENEKSRPKGAFIPFLIGPRVCPGNKYAMRSMKFLVASTLLRYKFSTDEKPTDDLRDMDHRVVLMLFPASGFNVKIQHR	390	CYP3133D11	4
Bta06108	MTKPSKIFSWTRMEIFQTLETRPASNLQLHKEYGGIYRQWPGWVPFILLAKAEYAEVFFTSKNLETKSFLYDVFHDWLGQGLLTSSGHLWQQRRKLITPAFHFSVLNGLCDTLVEKGIKTVELLRSQPTDSPVDVYEFMYLVALDSICEAAMGIKINAMTDPKLDYIRALTDNTKISIERTFKPWLNHRFFYITPMGRRLARNLETIFQLSKMAINHSKMTRKPKRKENEDTEFDEIKGKKKLAFLDLLLEAHDSTTAFITDEGLQDEVNTFMFAGHETTASSMSFTLHILSIHPEIQEKCFRELDDIFQGSDRKPTVDDLRDMKYLEQVIKESLRLFPSAPQIGRRVSADTQFGKYIAPAGSNLTLSIYALHRDPEQFPDPEKFDPERFSRENASIRH…	472	CYP4CS2	4
Bta06109	MAFTRVRLTFTDVLCICVLVALFVKTLIQRWRHRKQYAFMASIPGPIAFPLIGANYLLLGITMSIPPSFLKCKNILASCQNVRIDPRSKLIKFKAILSSQQNIDKFRHYEHFRVQNTTNVVNGIFVSSGDDWRLIRKMINPCFRTKILTTFDENFFYHVNIFVDQLEQHVNGDAFDVFLPVNLCTIDLICDNMIRSRMDVQKKNLAYLSHSMTRLSEMLFERAFSPLLWSDLLYKLVGKWKLHNEYLTKGFNFLEEILTRRIEERDNFKATTSAAEGEGTFIDVLLENLDLKIITRDHVFSEITDMFVAGSITTALTNSWVFKLLAMFPEIQEGAYQEIVENCTDGKVTPDDLPKLVYLEMIIKETLRHFCVPVTGRRITEDLKVNEELTIPAGIQVFL…	509	CYP3133D1	4
Bta06110	MLGVRIDIQKRRLFNFSISVEESMNMFFTRAFNPLLWSDFVYSLLGKTKKLADVSRDMRLLAEDVLNKRLAMEDLQRKEDIKAGQPKYFLELLIDAIESKEISREQCIEEIIELFVAGSLTSAISIAWLIKGAAMYPNMADKMYRELIEVCGVREITQEDLSKLPYLDMIVKELLRHITLPIIARHITSDIRVNDNMVIPAGMNVMMPIFGLHHDPRFWERPNEFYPEHFSPENEAKRPKGVYLPFSSGPRNCPGNKYAVRVVKILVANMMLNFNCSSSEPTPTDIINDLDYRIALLVCPINGWRVRFHRRRQEPEKTQVHAAA	324	CYP3133C1	4
Bta06112	MSAAVVIGTSLTPLLFFFLALTYVVYSLTQRWKHRKIIQFMSQIPGPPALPIIGTFYIFLDQLRTMDVTRFLLDVVESFPETSRHWLNFTPYIVTTDREIVAALTSSRDNVSKAKEYESLKLISAGLFSSTGNLWRKTRRIVNPGFRTSVLDSFDENFSHHVQVFLDAVEERVKTGEEFNVFRMVHSFTLDAVIDNMLGVRLDIQKEKTYHLSRCVEKAVDMFFERSFNPLIWPDLVYSLIGKKKIMVEVSAEMRRLAEEVLNERIAHRERQRKENPTAETPQYFMELLLNGIESGEVTKQQCVEEIIELFLAGSLTSAITISWMIKGAAMYPHLSEKVYEEVMSVCGNRKITYDDLSKLTYLDMIVKETLRHCTLPVIGREITSELKVNDKMTIPPGI…	524	CYP3133C2	4
Bta06378	MLLIPLLTFVFGYVLYALTKLRLRYYRRYGMLEKIPGPPMESRILGHTSLMSLTPETRLDFVSRLSKEYGGISRLWMFWLPEVLISDADYAEVYFHAKSLEEKSHFYAQLHDWLGNGLLTSGGELWHERRKLITPAFHFNVLNALCDTLVQNAVVLIRKLREHPKDTPVNVTTLMHLVALDNICESAMGIKIDALNNPKLEYIQAVEDAGVITILRGLRPWYWGRLFYYLPLGQKYRRSLDIIFELAQTAIQNSRNKRSLQQKATDVVNESKEKKRLAFLDILLEACDSTTNPLSDEGLREEVNTFMFGGHETTAVSMGFTLFLLGNHPDIQEKCYEELDDIFQGSDRKATVDDLRSMKYLEQVIKESLRLFPSAPMISRKAKADTKFGDYVVPEGTLV…	503	CYP4CS8	4
Bta06379	MILLLLLTFAIGYVLYFLSKFVPRYNRQYELMEKIPGPPIHSRILGNISLMMATPENLPTLIYDQYKAYGGIIRHWISVIPTVMVAEADYAEIYFTAKGVEEKSDLYSIFEDWLGNGLITSGGALWHERRKLITPAFHFNILNGLCDTLVQNAERLVQKLKEHPADTPVNVTTLMHLVALDNICAGVISTIRSLRPWCWSRLFYYTPLGRKYRKSLDKVFEMANTAIQNSKNKRSSQQIENEDANKNKGKKKLAFLDILLEACDSTTKPLSDEGLRDEVNTFMFAGHETTASSMGFTLFLLGNHPEMQEKCYEELDDIFQGSDRKLTVDDLRNMKYLEQVIKESLRLYPSATVISRQVGAETQFGKYVVPEGATVNLSIYTMHRDPKYFPNPDVFDPDR…	483	CYP4CS9	4
Bta06381	MILHALALLAIVIGYVVHTFRKILPCNQEQYQTVEKIPGPPIENKVLGHPSMAFLKPEVLPRAIYQQYKEFGGIFRHWYGWIPSVIIAEADYAKIFFTSKSLKDKANSYKIVLDWMGHGLITSNGALWHERRKMLTPAFHLSVLNMLHEILVQNSIVMIRKLRERSEDAPMDVYQAMHLMALENICEAAMGVKIDALDNPQIDYVQAIENVQHATVKRIGEPWFWNSLFYYSATGQQVTKSLDKIFELAHKAILKNKNKKARQVEDKENGNDEVKGTTKPAFLDILLEAHESPTKALSEKDLRDEVNTFIFAGHDTTATSMSFSLFLLGMHTDIQEKCYQELDDIFQGSDRAPTVDDLKSMKYLEQCIKESLRLFPSIPFILRNCQEDVQFGNYTVPDG…	507	CYP4CS6	4
Bta06382	MKMILRALLAAFIGYVVYGFIKISRQFYKRFRMAEKIPGPPIEHRLLGHPSLALLEPKDIPRTVYQQYKEFGGIFRHWYAWVSFVFVAEANYAELYFTSKSLEEKADMYKLFHDWLGQGLITSNGALWHERRKLITPAFHFNVLNALHENVVQNAIALVQKLREHPKESPLNIYTVMHLVALDNICESAMGIKIDALNNPKLDYIQAVEDAAHAIAIRIGKPWFWNGLFYFTSTGRKLTSSLKKIFELAKKAILNSKNKKTATTEEQSEGEDDGIKVKRRLAFLDLLTEAHDSGTKPLSDEGLRDEVNTFIFAGHDTTATSLSFTLFLLGIHPDVQEKCYREMDDIFQGSDRKPTVEDLKAMKYLEQVIKESLRMYPSVPLISRKVKEDVQFGKYTIPE…	513	CYP4CS7	4
Bta06383	MIYFILITAVISYTVRWLIEILSRFYERYQLVEKIPGPPIESWILGHTSLAFIKPADVPTYVYNQYTQYGGIFRRWLIWFPDVTIAEADYAQIFFHEKSLEDKANFYKFIKPWCGTGLITSNGSFWHKRRKLITPMFHQNIVDGLCGVLVNNSITLIQKLQEHKNETPLNMYMIMHLVSLDNICETGLGLKVDALNNPKLEYVRAMEEAAYILMVRFTTPSYWLDPIFNRTSFGRRLKTNVKTICELTDTAILRRKNKQILCCERRENEIGGKKKQTFLELLMEASKLPTAPISEDGVKDEINTFVMAAHETMATSMSFTLFLLANHLDIQIKCYRELYGIFQGSDRRLTVDDLREMHYLEQVIKESLRLFPSCPLVARRAKEDVKFGNYIVPKGIDVT…	504	CYP4CS20	4
Bta06705	MEFQYMGKADMAKTSLSSSSLFSNPDALFYLLIPTIILWFVYFRMSRKRLYELAAQIQGPEGYPLAGSIHEFVGDPMKIFQKMWKLSHKYTKNGSPGKLWIGHRLIVFLSHPKDIEVIYGSQTHIYKSPEYGFFNSWLRSGILINNGEKWRALRKLIAPSFHLNVLRSFVDHFYKHSLSVVHKMKEEGSKEFDVHHYMGACTTEILLETAMGVDKKTHQVNGFEYASAVMKLCEILHLRQVKLWLRPDSAFKLTSYASEHNRLLKYIDELPQKVTKKKRADFLKKKQTTVEKCNTKSEEVKEAERGAQRLDAKRNKGEVTETVEGVSYGQSAGLKDDLDDDIGEKKRQPFLESLIENAANGANLTDEDIRDQINTIMFAGHDTTAAGSSFFLCMMGVRP…	580	CYP4G69	4
Bta06966	MIWFLASFLKGSALKSAFIWFSVLVISLLFWYRLWNSRVDNFLESLPGPPTYPIIGSIHLFVGKSKRDILKKVMRTLDYYSRHKMFRFYVGRNHYAVLADPQTIQSVLRNPNCYDKDATYNFFNIPNILFTANGEPWATERKAVSPAYSPRIISAIDPTYSYRIRGLVDALRKRAATGEVFNLIEHVLPMAIDTICDTFMGISIDMQARDNAKYVKALLRIPDLFIERVVIPVYQPEIIYSLTGKKKEYQSYANVLFALVREVLEKKMEHRAELRQTSGASHEAGTKLFLDILLDKFEASEKKDMDLLTYETGELFVAGTVTISTMVSWVCLLSGVFPEVGDKLRAEIDSCVEDAPNATIEDCAKLEYLDLVVKEALRHFTVPFIARKAKKDIHVPDVG…	519	CYP3145A2	4
Bta06967	ILWSLVSLLKDSALKSAFIWFNVFVISLLFWHRSKNSRVDKFLSSLPGPSAYPIIGNIHLFIGKSKRDILKKVMGTLTDYSRYKIFRFCFGRNHYAVLADPQIIQSVLRNPNCYDKDALYDFFGIPDILFTSNGDSWLKQRKAVLPGFSPRIISAMDPVYSNRINSLISDLRERAATGAPFDLIQHIMPVAIESISDTFMGVSLDMELRNHPEYINAFLRMPDLFMERVSVLLYHSDIIYSLTGKKKEYESCSHFLLTLTQQVIEKRLMQRAELRDSGICYEAGRKLYLDILLDRFETSEQKDMSHMVREASEMFIAGSVTVATMVSWVCLLSGVFPEVGDKLREEIDSCVEDAPNATIEDCAKLEYLDLVVKETFRHFTVPFVSRVAKKDIQVPDVGT…	516	CYP3145A3	4
Bta06969	MIWFLVSLLKGSALKSAFIWFNVFVISLLFWYRSRNSRVDNFLTSLPGPSSYPIIGSIHLFVGKSKRDILKNVMRTMDYYSRYKMFRFYIGRNHYAVLADPQTIQSVLRNPNCYDKDVTYNFLGIPDVLFTANGEPWVKERKAASPGFSPRIISAMDPIYSDRTRGLMSALKERAATGEAFNLIEHILPMAIDTISDTFMGVSLDMQARDNAKYVQAFLRIPDLFIERAMIPVYQPEIIYSLTGKKKEYQSCLNLMLSMTREVLEKKMEHRAELNKTSGASYEAGRKLYLDILLDKFEASEKKDMNLLTHEAGEMFVAGSVTVATMVSWVCLLSGVFLEVGDKLREEIDSCVKDAPNATIEDCAKLEYLDLVVKEALRHFTVPFISRVAKKEIQVPDIG…	519	CYP3145A1	4
Bta07762	MVLRMKLRFETLEMKAFVYALIILTLVLILNLLSRRRKKKIYEFMASLPGPVCFPFIGCGYTLMTMGQTDMVDFLRTQIRFYPRICRYWFFHKPYICVSDRKILSAVLNSFQCINKSAEYTPLTQMGAGIFTHNGTKWRKLRKQINPCFRTDVIATFGETFSRNTRILLDALQERADDGKSFDLFPLLNSFTIDLVFENFMGCSINMQKERPSDIPHHILRALEIVLQRCFNFLEWPELYWQLSGKQKKIDELIAPLKRICREVLQQQLSQIRKTRKSDAQLERKPLQFIEVLMNNIDAGDLDLDEAVEEVIDMTAAGSLTTAMSNAWSLKVLASHPDLQEKAYQEVFSINQGKEIKFEQLSQLVYVEAVIKETMRHFGALVTGRDVLEDLQVDEKTTI…	527	CYP3133B1	4
Bta07763	MELQIAEVIHLNIYLLGLLILILALIIIASQMKNSKINRFMASVPGPVSFPLIGSAFHLINLDSTNLPDFLRKQLRQYPRIAGYWAAGKAYVYTGDRKILNTIFCSIQNTHKPTHYALFHDLGDGIFSSNGAEWRQTRKQINPSFRTEILQTFSDSFSYHTKVFLDNLQQNANTGSCVDLFTHLHTCTFDLVFENMLGYRMDLQRKNLTYLSKDFTEAAKMTFDRLFNPLFWSPWTYYISGKQNKLDRVAPSLRNATKNIIDIHMERRSKNEKNSDLGNSSRFMDILLNNIETKHMSVGKAAEEAADLSIGGSITTSMTVAWALKIMAIRPEIQNKAYQEVMEVSEGKEIMMHDLSKLSYLESVVKETLRHYTVPMVGRDIVEDIQLDENEILPAGVQV…	553	CYP3133A1	4
Bta08651	MISITILLIIVSAVAWVLHLVQPSTKFKRLGALIPGPKPYPLLGNIPNAGVDSKRINSVLSGIADKYGRTFRMFLGQDLMIFLSDPEDVEFILSKSKQLTKSRNSMIAGKPWIGEGLLIGPEDKWKMNRRRLLPAFHLKIIENFVPVFHKNSEKLIEEMSAFVDKGEVDITEPSAKFALRNICETAMGISLDSISDDDFYSKAVGELNAIFATKIFVPLFKNKLFYNLHPLGRREKQLLHYIDSITEKVIRSRRAECRKWDVEDGNDEHLAEGQRRRLIFLDLMLHIQKEDSSFTDQQIRDEVNTLMFAGHDTVSATTSFCLHLLSKHPEVQEKIYEEINAILGGSDRPPSLKDLQEMKYLEQVIKETLRMYSSVPMIGRCANADLQLKNGLIIPQNAD…	501	CYP4CT1	4
Bta09139	MMENFTLVLLSFITALSTYLLADLCMKRWKLVQMIDAIPGPRAIIPFLGNFRITFMPRERIPFQLAEWYQKYGSIFRVWVFFVHAVVVSKAQFAESIFNNGKHIEKSIFYRLMEPWLGSGLLTSDGRKWHSRRKMITPAFHFTILSDFVEVFVKNAEILVEKLETCEKMEEFEVSDIISANTLDNVCETAMGLSINAQMNYDGDYVRAINSVNQLILKRIPRAWLWCDFVFKYSPTGRKFYENLRIIHSFTTKVIQERRENFAATRDVAEDTNTDKGDRRKMAFLDLLLHASQNSETPLTDADLREEVDTFMFEGYDTTASALVWALFRLGTHQNCQERCAEELREIFEGSERAPSMKDLSRMKYLEQFIKEVLRHYPSVPFIGRKLGSDTLLGEYLIP…	509	CYP4FG1	4
Bta10098	MEFWNATPEITANSSLCIGLVTILLIFYIQQRWKYRRINKFMKTLQGPPCIPYIGNAYFALQINDRNLCNVLKSQIEKFPNGGYWVKNMPWYVTGDLKVINALLSSSQNIDKSYIYSYFKEHAAGIICANGEDWRLIRRTVNPSFHTSVLKSFGSTYSHHTKTFIEKVEKFADDEMMVDLFVPLHLCTMDFICESMMGCRMNIQKRDLTFLSTNLEKSTEMIHTRLFNVLLQPDLIYYLLGKKQELNNCVKGMHALAKEIVELQTRRGEDARHSKSETEMVPVFMENLLKAAESGIIPKERAVDETVDMIIAGSVTTATTAAWMLTIFAQRPDIQGKAYKEIMETCGGREITMEDTSKFNYLEMVLKETLRHFCIPFISRTITEDLVVDENMTIPAEVN…	505	CYP3133E1	4
Bta10102	MKLLEASLEIKANLLLWIGVLTMLLVIFFKQRWKHRKIYKFMKTMPGPPSFPLIGSAYFALKITDQNLCEVLREQMEKYPNGCYWIKNEPWFITGDPKVISALLSSSQNIHKTQLYDYFEAHGSGIFCANGDSWRKIRKTINPSFRTNVLSSFGASFSYHTKTFIEKLNEFADGEKMVDLFAPVHLCTIDFVCENMMGCRMEIQKRNMVFLSTNLEKSSEMIHTRIFNFLLQPDLIYTLLGKKKALQRLVQGMRDLAKEMIELRAKYREETRLSNTNSEIVPIFMENLLNSVESGVISNERAVDETVEMFIAGSITTATTAAWILKIFAQRPEIQERAYKEIVEISNGLEITLEDVSKLTYLEMVVKETLRHFGIPFVGRALVEDLQVDEKMTIPAGVS…	515	CYP3133E3	4
Bta10193	MDVNIPRLKISHILWICLIGALVIRALYQRWKYRRIYSLMASLPGPVPLPFVGASYIFAGTTRNNICSKFKTFAKNYPGVAGLWEREEPHVVTSSREVFNAVLSSGNVEKTYHYEYFKMATRSMFSAVGAEWRFLRNIVNPSFRTNVLMLFDDSFYHHGEVFVDQLKQHVGGDGFDIFIPVHLCTIDMICDNMIGTRIRAQKNCSTRLSTAMLEAAEMIHERVFSLLLWPDFVYSLTGKRKLIDKLLYECQSVPREIVEQRIKERETAGGKRQHSEGPQIYIDTLLDKLDTAGDLTKDHIISEVFEIFVAVSILAPTPWS	320	CYP3133D10	4
Bta10444	MKKIQYCQFSESANAIARPLKNWTNVLTGESWRQIRKIVNPSFRTNVLASFGDSFSYHTKTFVERLEKHSGSGCDVDLFVPVHLCTIDFICENMMGCRMDVQKKNLTHISTNLEKSTQMIFTRMFNILLQPDLLYSLLGKQKEIEGLVKDMRALAREMVELRAKHRNDIKNSEDTAEPVQIFMESLLNSVESGALTKERAVDETVEMFIAGSITTATTSAWIFKILAMRPDIQKKVFEEIQETCSLDKQEICLDEVSKLEYLDMVVKETLRHFAVPFVGRQLVEDLKVDETTTIPAGVQVMPVIFSLHHNPEYWQKPKEFYPEHFSPVNERKRVKGAFVPFLSGPRHCPGNKYALQSIKFLVANTLLHYEFSSDEKSPEDFFNANYRILFMMWPSSGFR…	415	CYP3133E2	4
Bta10847	MRLILAALAVACCVLYYVAKFVRSYYKAYQHLKVVPGPPRDNLILGHVKDLFLDPADFIEESRERLKLYGPIQKVFLITHPFVLVAGAQYAEVFFTNKHLQCKSELYRFMHFWLGQGLLTACGPRWQKSRKLLTPSFHFNILSRFCDAFTDNSLTLVEKVHEAGGVSIDVFKLMGLIALDNLCDTAMGVKIDALRDPKNLKYIIATEEATHTMMSRMFKPWLWNDSSFYMLSIGRKLRKDVDIVNKINHKIIEKRRIIRALKEKEEQSKSESEESQLDESFESTDSSSSTGKGKKNLIFLDQLIEAVEDGSFPFSEQDMRDEVATFMFEGHDTTTSALAFTVWLLGLHPECQEKCYQELYSIFQDSDRRPNMDDLSSMKYLEQCIKEGLRLFPSVPQLS…	528	CYP4CS5	4
Bta10850	MIWFLVFCVFSCYLIIRLVQRYVAVSRQLHFTEKMPGPPLKSKILGNVEETICPPADMPTMAYARYKEYGSIFRLWIGGLPLVLVAEGKYAEVLFTSKCTEIKNEFYRFLYVWLGQGLLTSRGQLWHQRRKLITPAFHFSILSDFCDVFINNTLTLIDQLRQNPDGTLVNVMTQMKLIALDNICETAMGIKIDALKNPNHNYIRAVEDTSTMVMTRMTKPWLWNEVLFFLSPTGRKHWLDLSTIFELTDMAIKNRRCMREDKGNHLERESEEFEGSRKMAFLDLLLEACEKNSVSLSDEDLRDEVNTFMFEGHDTTAVSMGYTLFLLGNHPEIQDKCHQELDDIFQGSKRKPTMGDLQKMKYLEQVIKESLRLFPSVPMLGREVAEDMQVGNYTVPKGA…	510	CYP4CS14	4
Bta10851	MIRLLVFLALCCYLVIRLAQIFLTVFRQWRLIEKIPGPPLKSKICGHVDEVVIPNEELPTVKYEEFKKFGGIYRLWVPGLLPAVWLAEAKYVEVLFTSKCTEIKTDLYRILHVWLGLGLLTSRGQRWHQRRKLITPAFHFSILSNFCEVFVKNTLTLIDQLRQTPDGALVEVMTQMKLVALDNICETAMGITIDALNHPNHSYIRAIDDCTDIVMTRLTRPWLFNDLLFFLSPTGRKHWADLNTIFELTDKAIKQRRNIRGKKEGKWKQRIEELEGSQKMAFLDLLLEACEKQSVSLTDEDLRDEVNTFMFEGHDTTAVSMGYTLFLLGNHPEIQEKCHRELSDIFQGSNRTPTVADLQKMKYLEQVIKESLRLFPSVPFIGREATEDVKFGDYTVPKG…	511	CYP4CS17	4
Bta11259	MFLLSPLLLFMLMIVLTSHLIIATWKKRHLFKFSFQLPGPPALPIVGNGLEFIGTPDEVFKNIEKNMDSFPSPFRFWVGSKLFVIIAEPEDLQIVLNNSKSLQKDEMYKFFKNTVGEGLFSAPVDKWRRHRRILNPAFNPIILEQFIPVFNKKAKELIDMIRCEVGKPEEFDLWPAVSSVALSLICQTTLGYDLKISKSHDAHSPEMEFARALEEASVHDSMRIYKPWLHPDVIFNLVTYMNGFDQIYMKLKQLPNLVIRRKKEEFIEKRQKLIEEVKTDENELGAKKKIKVFVDILLEMSAEGANFTDQDITDHVITMMVGGTETSAITNCFCTLMLAMYPELQDKAYAEQVSIFGESDRDCTMDDLGRMTYLEQCLKETLRMFPPGPIFIREAADDI…	521	CYP380G1	4
Bta11260	MDLKQSITIPIGNEQLNGIAASGLSRTTRTLTALLVLCSIIFLVARKWKNRHFEKLAATFPGPTPLPIVGNAMEFLLSDPERIMSKLIELKGRFQSPFRFWLGSKLCVVIAKPADLQIVLNSSKVLEKDDVYRFFRNTVGTGLFSAPVEKWKKTRKAVTPAFNAKLLEQFMPVFNERNTILTEKLKPHCGDGVEFDIWPYINSLALDIICQTALGVKINTQDNENSDFATALMRASELDYLRIYKPWLHPDFIFDRVSYAKELREVYKTLHGLPKEVIQRRKKEFELNKKFIEENNQNMPEKGKQMRVFLDILLELNDQGIQEFTEKDMLDEVVTMMIGGSETSAVTNCFCILLLAMHKEVQDKVFEEQLSIFDGENRPVTVEDLGKMIYTEQVIKETL…	548	CYP380C14	4
Bta11261	MEILIPGLPEVTRALLSILCICLILIWGINKWNRRHTERLASKFPGPTALPIVGNALTLLNSPKQIILNSSKTLGKDVVYEFFYQFVGTGLVTAPLEKWKKTRKILTPSFAPKNITRFVPLMNERATIIIQKMQQHSGSGVEVDFYPFFFTASFDTLCEASFGVQVDSQLGRSRDWAEVMFRCAPFVMERIFAPWLYTDYVYEKTSAAKEVKKRWNDFREFSIRVLNERRTHFSKNCGKNNDEMNGDIDCPEYLLDAIHNSQEDSIHNYSDTDKIDEALTFMLAGSETTAQTNCFVLLMLAIHPEYQEKVFEEQYNIFGDADRSITLDDLDKMEYLEQAVKETLRLYPVVPIYVRQAEEDTKLTQNYVLPAGATAVIYPFFTHYDPELWPEPHKFNPDN…	481	CYP380F4	4
Bta11262	MLTIVWYSLGLNESTHVLFSIIFICVCLIWGSLKWQNYHFEKLAATFPGPKSLPFIGNALELIDNNPEDILWNLRNLSKTYKSPFRLWLGGKLCVFITKPEDLQIIFNSPKTLEKDALYGFLEKAVGTGLGTAPVTKWKRTRKALAPYFSPKILTSFVPVMNERANIIVQNIQCHCGTGAEVDIFPYFMPAALDTVCESAFGVKINTQLGQNSSFSESLFRVSELLAARLYKPWLHMDWIYEKTSYAKELNIECEAVRRFVYNVIQERRKTIRKTNSSSDQTPVTNANIHSNLSSRYLLDAMYGSHENGSFSFSSRDMIDEALTFLFAGSESTALTNCFCLLMLAMHPEIQEKVFKEQYGIFGNENRPVTTEDIDKMEYTEQVIKETLRLFPTLPFILR…	529	CYP380F1	4
Bta11263	MEQIIIPKRIIPEVNVGTQVLLGILFACVTLFWGTQKWKNRHLSKLASMFPGPMALPIIGNALEFLNSEPEDILSSMYRLGQNYKSPFRFWLGNRLCILVSKPADLQIVLNNSKTLGKDEVYKFLQAVIGTGLLAAPVEKWKKTRKMLTPSFIPKKLERFEHIMNERANVLVRKIQGHSNSGHEINIYPYFLSASLDTFCEAAFGVRLDTQLDPEATFAESVIRASELGAARIYKPWLHLDWIYERTSYAKKLNEEGEALRGFAKNVIRECKMRLMKTKDSDIDNDNNNNKRSHSDDEDEKEHLLDVIFESREGVFFNYSETDMIDEVITFLIGGSETSAVTNCFCLLMLAMHPEFQERVYEEQYNIFKGEDRSVTNEDMDRMEYTEQVIKETLRMFPV…	532	CYP380F5	4
Bta12345	MGGPGKIIANVSRLYEEMRGANFKVWALNKVCLIITNPDDIGLTLGSPNFRVKSNSYAIPQEGIMGHGLFTIDNMTLWKKNRKLITPAFHFQILKTFIPIFYNETKSLGGHLMRRKERNGEVEVSKPIGLCTLDMIMLNAMGLNGNAQESSDHVFVRGYDTVINVWCERMFKPWYLNKQIYNLSPLKLVHDKAMHDVQSFADQVILERLQAKFARSEDSKERNVTETSSCNDDDYIKPRESKVFLDMLLDYVYGNIDEHYMRKMIECLRNNEDDNGRASKTLSFSMEDGINERRISELRQMNRQIRDEVITILIGGQETTAGENSFALFLLALHQEVQEKLFAEMEDIFGDDSRPPTYEDLQRMTYTECVIKETMRLYPSLPVIVRQAEKDTILSDKTT…	513	CYP3132B1	4
Bta12387	MELITLMLTTTLLAFIVMYFFTHANKRIQLVRTMNKLPGPKEYPLVGNSLELAVPRNQFFKIFDDRTRKWGPIFRTWEGPLAVLHITRPEHAEIILASSKHIDKSLVYTFLHPWLGTGLLTGTGAKWHSHRKMITPTFHFKILDIFQEVFVEKCQLLVEKLKSKANNEPFDIYPFITRCALDIICETAMGTEINAQEKTDSDYVRAIYDISELTLKRSFQPWFWPDLVFNMTDYGKRYSECLSVLHGFTTRVIKERKALRSSSNGKHIEQTVDEDAELLGKKKRLAFLDLLLEASENSNGSALTDIEIREEVDTFMFEGHDTTTAGICWTLFLLGSHPEYQDKVAEELNNIFQGDNRLATMKDLNDMKYLERCIKDSLRLFPSVPFIGRTLKEDTSFDN…	510	CYP4C64	4
Bta13899	MIIKETLRHVAIPLTSRNLTEDVKVRGNMTIPAGTNVVMCFHELHHDSKYWQRPGEFYPEHFSPANERRRPKGAFNAFLSGPRICPGNKYAMRAMVFLIASTLLRYKFSIDEKPPKDLREMEYRFVFMLYPLSGFRVKIQQR	142	CYP3133D4	4
Bta13900	MDINIPQLKISHILWICLTGALLIRAFYRRWKHQKIYSFMASLPGPVSLPFLGATYMLFGVSSRNLCSKMKTFVKMYPGVAGFWEREQPHVATSSREVLNAILSSGNVEKFYHYEYFKIGTNSLFSATGTEWRILRNIVNPSFRTNVLMLFDDDLYHHVKIFVNHLQQHVGADGFDIFVLVHFCTIDMICDNMLGSRLVSQENRSKFISDNIIKWAESTFERAFSVLWPDFYFTLSGQEKLRKESIDINHDLICKMIEERIRKRKALREESQQSENSRIYIDILLDNVDAGVLTKDQITSEILEIVVAGSITTAITNAWVFKLLALYPDIQERAYQEIKENCVEGEVRLSDLSKFVYTEMIIKETLRHFGPPMAGRYITEDLQVDDKMTIPAGMNIFIC…	501	CYP3133D8	4
Bta13965	MEWSVLIVPGILLAALMARLLIYRWRNRRVLKFMASIPGPTCIPFFGNAYLTLRVNNTGIHQTLRQLSKEYPRAVAIWVLGEPYLLTADRQVFNALSLCSQNINKTSDYDPFKFHCTAIFTANGSEWRKIRRIINPSFRTKVLMSFGPAFSCHTKTLLQRLQSHADTGCYFDILTPVHSCTIDMICENMMGCSMNIQNRNLVSLSTNLERSTEMCFEKSFSFMWWSDTIYSLFGKKKRLLEAVKGMRDLAHQMLQQKLESENITKLSTLPLDSCSGLEDVEKESLSTFMDLLLDNIKLGAITKDQAVEEIVEMFIAGSITTATTVAWMTKILATRPDIQAQLHEEIHRVQKMTETDTNQEDLITLGQLSQFQYLDMVVKETLRHVTVPFVLRHLSQDLT…	527	CYP3133E5	4
Bta14904	MSATGSWLHVSPPSSMSGALVWLSATALVLWYVYFRLTRRRLYELAAKIPGFEGFPLIGSAHVLVGNPNAMFETAYSLSFNFKEGTPIKAWFGPRLFVALTDPRDIEIILSSYSHIDKAPEYKFFEPWLGDGLLISTGEKWRAHRKIIAPTFHLNVLKSFMTLFNANCRFTVEKMRVERNEEFDVHHYMSACTVEILLETAMGVDKKTQKASGFDYAMAVMKMCEILHLRHTKLWLRPDFIFGLTGLAKEQIRHLKFIHSLTENVIKKKKEDYRLRKNGLIDVNQNSELKEIENGSATEKTEVVKGSSFGQSAGLTDDLDVDDVGQKRRQAFLDLLVECTEIENVLSDKEMREQVDTIMFEGHDTTAAASSFFLCVMGARPDVQEKVVEELEKIFGDSD…	561	CYP4G129	4
Bta14905	MATVVEPILSPSSLLSVTNAFFYLLVPTVVLYYVYYRMGRKRLYELAAKIPGPDGYPLLGNAHEFVGSSNTIFEKMYERSFEFTPSSPVKVWIGPRLLVFLTDPRDIEIILSSNVYIDKAPEYRFFEPWLGNGLLISTGEKWRAHRKLIAPTFHLNVLKSFIDLFNKNSLLTVDKMRKEGNKAFDVHHYMSECTVEILLETAMGVDKKTQQASGFEYAAAVMKMCDILHLRHTKVWLRPDFLFNMTNYAKDQVKLLDFIHGLTINVMKKKKDAYLKNKQATIDNTNVFNTTVFDDLRKARFDSEKKTETKPKQKEVTEVVKGSSFGQSAGLKDDLDVEDDVGEKKRQAFLDLLIESAENGVVLTDEEVREQVDTIMFEGHDTTAAGSSFFLCVMGVRPD…	583	CYP4G128	4
Bta14906	MLEFLICGMSTVVEPILTPSSLFSVTNAFFYLLIPIAALWYAYFRMCRKRLYELAAEIPGPKGLPLIGNAYEFMGDSNKIFENIYVKSFEYAKDGAPAKCWIGPRLIVFLTDPRDVEIILSSSVYIDKAPEYRFFQPWLGNGLLISTGETWRAHRKLIAPTFHLNVLKSFMGLFNTNSRLAVEKMRKEGSKAFDVHHYMSEATVEILLETAMGVDKGTQEASGFEYAAAVMKLCDILHLRHTKVWMRPDFLFNMTKYAKEQVKLLDFVHGLTINVMAKKKAAFLENKQAALESGNSAGKTKTTEAAPQKSEPATKEKEVTDTVKGLSFGQSSGLKDDLDVDEDIGEKKRQAFLDLLIESADNGNVLTDKEVREQVDTIMFEGHDTTAAGSSFFLCIMGV…	587	CYP4G68	4
Bta14965	MIVIVILAVLSLIIISKLITKATLIIRQYQLLKKVPGPPIDSIFLGHAAEILSSSSELPKILGRRVKEYGGFFRLWIFSQPYILLASADYTEMFFSMKELSMKANVYDFLHIWLGLGLLTSQGQLWQQRRKLITPAFHFAMLNNFSETLIDNTVALIKKLREESSDAINVFKMMHLIALDNICETAMGIKIDALNNPKLDYIRAIEDSTHSLMNRMLKPWLWNDTTYFLAPVGRKLKKDLSIIFELTNKVIKERREEKSREKISGDFNANESQTCDDTGGKKKLAFLDLLMEACDSQSVPLSDKDLSDEVNTFMFEGHDTTAVALSYTLFLLGLHPEIQEKCFEELEEMFRGSARKPTPDDLQNMKYLERVIKETLRLCPSVPMICRQVPKDTNLGGYM…	507	CYP4CS11	4
Bta15330	MYFTILCCYLLYRLIQRLLEWRRQWCLIEKLPGPELENTFIGNIKETVVAPEDVPKESIRRFKTWGGIYRTWILGYPFVFISDAKYAEVFFTAKAVETKADIYRFLHVWVGLGLLNSRGETWQRRRKMIAPAFHFSALSDFCQVFINNTLTLVQQLRKNRDGTPVEVFSKMRLLALDNICEIAMGFKVDALNNPNHDYIRAVEDVSHMVMQRIVKPWYWNDLIFFLLPEGRKHWRDLNTIFELTDKAISNGKQKRTNKNSKISKEPDSKLEEDDDVGRKKSAFIDILLQASETDSIKLTDEDLRDEVNTFMFGGFDTAANSMSFTLFLLGLHPEIQVYTRFHS	343	CYP4CS3	4
Bta15427	MFGVSIWILLRLLNIGFVNYVRKCRFAASLPGPPALPIIGNAGVIIKYGVKNFFEAFNHYIVKYGTVFRFWAGPVPVIAIGEPEYIKEVLATEGCEKCPFFYGFIETITNKNLFVTTDHEYQRKRKMYDVFFSLRNVDKAYLLVEQYTQQLLKRLETKEGVPFDIFRDILVMTGKTMMDSSRGFNLSTDDEVEYYTSGLDTAVKSIYARAMKPWLYVDALYKLSSTGRKITNHFGGMQRKFFELAIEQRKMIAEKENFQLNNNEKSAKKDETFLDHMLKLQEEGKLHDREMEAELTLLNASGTETSSLTLSFCFLMLAMHQDIQKDLYEELCTVTAGQNRMLTKEELVKCPLLERVIKESLRHVAPPVVPRITRHSLVLGKNLVIPPQTSLALCVNVMH…	508	CYP3134A1	4
Bta15485	MVTAASMSMSAGEWAWRPVSGVLAAIVCVLVLVVLLIRRRRYVAFYENIPGPKGYPVIGNVLQLLGPQTELFKMYMKYFKDFGDVYVLWVGTSPFVFIGSAEAAQPLLSSSACIEKSAEYQLLEKWLGTGLVTSKGEKWHQRRKLLTPSFHFKLLESFIQPASSCSDVLVQLLRKEVDKEEFDVTEYIKLVAVDIIAETAMGYHLNAQLNARCDFIKAINTLSAISQKRFMTPWLKVDSIYNLTSYAKQEDEACNVVHQLRDTIVKGRRETRESSKQESNPKEQGKIRLSLLDFMMENNMSDEDIGEEVDTFMFAGHDTVATVVSWSLFVLAQHKTVQEKILEEFAAVSASTENPFSVSSINKLEYLDRCVKEVMRLYTPVPLIARTANVPLKINDYYL…	512	CYP4CZ1	4
Bta15606	MEILIPGLLDVTRALLSILCICLTLIWGINKWNSRHKELLASKFPGPTALPIIGNALTLLNKTQYDLLWTITGLCEEYRSPFKFWLGSKLLVFITKPEDIQIILNSSKTLGKDDIYKFFDAAAGTGLVTAPLEKWKKTRKVLTPSFAPKKLTRFVPVMSARATIIVQKMQQHCGSGVEIDFYPHFFTASFDTLCEASFGVQVDSQLGRSRDWAQVMFRVAPLLMERLLAPWLHMDYIYEKTSAAKKMKKDCDDFREFSKNVINERRKHFSKNCGNNNDDMNGDIDCPEYLLDAIHNSQEDSIYTYSDMDKIDEALTFMVAGSETTAQTNCFVLLMLAIHPEYQEKVFEEQYNIFGDADTPITPDDLDKMEYLEQVIKETLRLFPVVPIFARHAEEDTKL…	520	CYP380F8	4
Bta00632	MMLKLRWKSHFLCLRSIYRLDPCKKKFFTEISAKDNTHTRPLSEIPGPFCLPVLGNLHLYKLGIYNVLKYHEVLDQLYHKYGPIVKQKIGSKTIIHLFSPDDAKTVYYNEDKTPFVVPLQETIQIYRERGEYSPGLGNTNGETWYRLRNAVRHLMLQPRDVQGYLPGVQSIANDLIETLHSKRDSKNQIITLQDELGKYSQEASGFVCFDRRLGYFSEDKQKHVKDILDANHTVFYNSALLKFSLPFYKYLNTPKWNQLVAAENIIMSNAIRLVNETIENLSALESRGELSNDQFPFMKSLLAKKELSREDVTVITLSLYSDGLSTTVPSLLFNIYCLAMNQDVQETAYKEICEVTKGSKTLTVSMVNQLSYLRAVIKETFRVLPNGVEIARILKKDLL…	513	CYP404A3	mito
Bta03740	MVQHLRRLRPKQCCQFFKNYSSESVANAETKSIPSPKQWSAALHRLSVMQQSRFGKQLHKYVDKLHDKYGPIFRESLGPVTAVFISDPHEMRRVFAHEGRYPIHVLPEAWLHYNKIHKTERGLYFMNGEEWMLYRKLLNPLLLKNYDGQHILDNCELMVNRLIDEWYALSDDGEILNLEQKLYELSILFMVAVIVGSSFPKHVREVRPWTGILAKSVGDIYKESVALSQISVEFAAKWRLPAWRRFSTVVGTSFEISNELIKTMDKIVSSDGLLYQLRQCNIPQEKINTIILDFILAAGDTTATTTQWAMYLLSTHDDIQTKVKEEFENSNLRETCESDLMRGIVRETMRLYPVAPFIARFLPQDLKVFDSYIIPAGEMIILSVYSSGRNGLYFPDPDE…	487	CYP315A1	mito
Bta04842	MATRSAGRISRTLTPAFQLSARHKSSMVSAEGCPVLHGTEANVAVKDYSQVPGPRPIPLLGNTWRFIPFVGDYRIEEVDKVSLRLHRQYGNIVKISGLLGRPDMVFLYDADEIEKVFRNEELMPHRPSMPSLNYYKHKLRKDFFGDDAGVIAVHGENWYKFRTKVQQPMLQPRVSRLYVEPISNTADEFISRVREIRDSKLEVPADFLNEIHKWSLESIARVALDVRLGCLDGSKMQTETQELIDAVNTFFKNVGVLELKVPFWKLFSTPTWNKYINALDKITNISMKHISSRLEELTKDSKVEVNEKSSLVQRVLALDPSNPKIAAILALDLFLVGIDTTSAAVASILYQLSTNGEKQEKLKEEIDRVFPGPNDEITYQKLEEMSYLKACIKETLRMR…	525	CYP301B1	mito
Bta06021	MQGSRATSTVVSAIQRRHRHQLHHIRKRSSAAAATTETITPEAEVAECAYAKPYSELPGPTPIPILGNTWRLLPVIGQYDISDLADVSHKLYRDYGKIVRLGGLVGRPDLLFVYDADEIEKVYRNEGATPFRPSMPCLVHYKSQIRKDFFGRLPGVVGVHGEPWREFRTKVQKPCLQIQTVKKYIEPIEDVTNYFLTRMIEMRDSKDELPADFDNEVHKWSLECIGRVALDARLGCLDPNLPADSEPQKIIDAAKYALRNVAILELKFPFWRYIPARISPLWNRYVGNMDYFIEICMKHINEAVDRLKTKSVVNENDLSLVERILASEPDPKTAYVLALDLILVGIDTISMAVCSMLYQLATRPEEQEKLYQEMVRILPNPDEKLTAAKLDQMHYLKAF…	542	CYP301A1	mito
Bta09053	MNKLKLLRPSFCSAAAKAASSSPSAVNDVCGDLTLSVKPFTEIPGPKSLPGIGTLYNYLPFIGKYSFDRLHHNGKSKLNEFGSLVKEEIIPGVFVVWVFTVEDIETVYASEGQHPLRRSHLILEKYRNDNPHIYNSGGLLPTNGLKWMELRKGFQKGLSRVQDVRLFLPEINSIMQDFIEFRLKSQSHHDDFLPDLSRLFLELTVSISFGERLNSFSLEEKDPSSKSSRLIDAAFTVNSCILKSDNGPQLWKRFRTPIYQKFEAAHSYLEKVGCELIEKKEKELKKKSSDDSVEKLSLVEQYLRAISSPSSKLDIKDVNGIGIDFLLAGIDTSSYTSSFALYHLAKNRESQDLVHKEVKKLMNNHNSDGTITAEMLKNASYTKAVVKEVLRMNPISVGI…	523	CYP302A1	mito
Bta11611	MLLPGERMGWTLTDLSLVLLVAVILIIAEYKSWSSHWSFINIYRILGKGTKVLKEPKTIKDVPGPIALPVFGTRWLYSVGGYKMNKIHELYADLFRKYGETVREEALWNFPVINIRNRDDIERVLKQSSKFPIRPPNEVTSYYRRTRPDKYTNLGLVNEQGQTWHDLRTKLTPALTSSKTMTQFLPELNQVADDFNTLITNSRDENGVVHNFEEYANRMGLESTCTLILGERLGFLEQNISPVASRLADAVKGQFIASRDTFYGLPFWKILPTPAYKRLVESEDTIYEIISEMVDKTLKAETNKCAVDPVQSVFMSILQAEGMELCDKKAAIIDFIAAGIKTLGNTLVFLLYLVAKHPEVQEKIYEELEGLVTDGCPLSTSTLRHATYLKACIAEAFRV…	525	CYP314A1	mito
Bta14687	MSLCLSNVLLRYFSKATKPLTDIPSPPSWPLVGHAHLFTNRGPYSFEQLPEAVADLTEKYGPIFRLKLGPQDMIVTTDAENTCTMFRNEGMYPQRPAFPALYHLRKKEFGSVGLTPSNGKEWHHFRPAVNPLLKPATLKPYVSLLEEVASDFVDYIERNVLTCRTLFDISSHLSKFSVEAVSVVCPGIKYSVLSPSPTAEAMKIVDANQAFLDGLYQTLMGAPLWKVWKTKPYLQIEHAHQIFYDSLKDELDVVRAKHASGSLKDSPIMEHLFSCPNLTVKDQFIVAMELFTGAIDATVTTMTMLLHYLANNKKCQEVAYENAKADNFRFFTACIKETLRLSPTSVANGRILAADAVIGGYLIPAGKFVTSFHPVMGLSEKYFTDPHEFRPERWLKENE…	472	CYP353C2	mito
