# Supplementary material for: The draft genome of whitefly Bemisia tabaci MEAM1, a global crop pest, provides novel insights into virus transmission, host adaptation, and insecticide resistance
Source: BMC Biol. 2016 Dec 14;14:110. doi: 10.1186/s12915-016-0321-y (PMC5157087; doi:10.1186/s12915-016-0321-y)
Supplement: Additional file 15: — Endosymbiont genome assembly and annotation. (XLSX 10 kb) [file 12915_2016_321_MOESM15_ESM.xlsx]

## Sheet: S15
Additional file 15. Endosymbiont genome assembly and annotation.
	Portiera	Hamiltonella	Rickettsia
Assembled length (bp)	352068	1739504	1378618
Contig number	1	1	1
GC content	0.26	0.4	0.32
Gene number	273	1627	1347
Mean length of gene(bp)	894.2	899.4	835.7
Genes with known annotation	273(100%)	1,460(89.7%)	1,312(97.4%)
Genes with GO	245(89.7%)	1,160(71.3%)	1151(85.4%)
rRNA genes	3(5S, 16S, 23S)	9(5S, 16S, 23S)	3(5S, 16S, 23S)
tRNA genes	33	43	33
