# Supplementary material for: The draft genome of whitefly Bemisia tabaci MEAM1, a global crop pest, provides novel insights into virus transmission, host adaptation, and insecticide resistance
Source: BMC Biol. 2016 Dec 14;14:110. doi: 10.1186/s12915-016-0321-y (PMC5157087; doi:10.1186/s12915-016-0321-y)
Supplement: Additional file 16: — Amino acid biosynthesis pathway in B. tabaci and its endosymbionts. (XLSX 19 kb) [file 12915_2016_321_MOESM16_ESM.xlsx]

## Sheet: S16
Additional file 16. Amino acid biosynthesis pathway in B. tabaci and its endosymbionts
Pathway	Enzymatic Activity	EC number	E. coli gene name	Animal gene name (if present in Bemisia)	Bemisia tabaci	Portiera	Hamiltonella	Rickettsia
histidine biosynthesis	ATP phosphoribosyltransferase	EC:2.4.2.17	hisG	-	-	Por0157	-	-
	Phosphoribosyl-ATP pyrophosphatase	EC:3.6.1.31	hisE	-	-	Por0248	-	-
	Phosphoribosyl-AMP cyclohydrolase	EC:3.5.4.19	hisI	-	-	Por0002	-	-
	1-(5-phosphoribosyl)-5-[(5-phosphoribosylamino)methylideneamino] imidazole-4-carboxamide isomerase	EC:5.3.1.16	hisA	-	-	Por0147	-	-
	Imidazole glycerol phosphate synthase	EC:2.4.2.-	hisH	-	-	Por0146	-	-
	Imidazole glycerol phosphate synthase	EC:4.1.3.-	hisF	-	-	Por0148	-	-
	Imidazoleglycerol-phosphate dehydratase	EC:4.2.1.19	hisB	-	-	Por0145	-	-
	Histidinol-phosphate aminotransferase	EC:2.6.1.9	hisC	-	-	Por0149	-	-
	Histidinol-phosphatase	EC:3.1.3.15	hisN	-	-	-	-	-
	Histidinol dehydrogenase	EC:1.1.1.23	hisD	-	-	-	-	-
lysine biosynthesis	Aspartate kinase	EC:2.7.2.4	lysC	-	-	Por0190	Ham1150	Ric0708
	Aspartate-semialdehyde dehydrogenase	EC:1.2.1.11	asd	-	-	Por0098	Ham0233 Ham0076	Ric0238
	4-hydroxy-tetrahydrodipicolinate synthase	EC:4.3.3.7	dapA	-	-	Por0270	Ham1206	Ric0218
	4-hydroxy-tetrahydrodipicolinate reductase	EC:1.17.1.8	dapB	-	Bta20020	Por0233,Por0235	Ham1459	Ric0889
	2,3,4,5-tetrahydropyridine-2,6-dicarboxylate N-succinyltransferase	EC:2.3.1.117	dapD	-	-	Por0239	Ham0839	Ric0883
	Acetylornithine/succinyldiaminopimelate aminotransferase	EC:2.6.1.11 / EC:2.6.1.17	argD	-	-	Por0180	-	-
	Succinyl-diaminopimelate desuccinylase	EC:3.5.1.18	dapE	-	-	Por0238	Ham0786	Ric0721
	Diaminopimelate epimerase	EC:5.1.1.7	dapF	-	Bta06657	-	Ham1407	Ric1166
	Diaminopimelate decarboxylase	EC:4.1.1.20	lysA	-	Bta03593	-	Ham0701	-
threonine biosynthesis	Homoserine dehydrogenase	EC:1.1.1.3	thrA	-	-	Por0136	Ham1150	-
	Homoserine kinase	EC:2.7.1.39	thrB	-	-	Por0150	Ham1151	-
	Threonine synthase	EC:4.2.3.1	thrC	-	-	Por0135	Ham1152	-
valine biosynthesis	Acetolactate synthase isozyme large subunit	EC:2.2.1.6	ilvI	-	-	Por0142	-	-
	Acetolactate synthase isozyme small subunit	EC:2.2.1.6	ilvH	-	-	Por0141	-	-
	Ketol-acid reductoisomerase	EC:1.1.1.86	ilvC	-	-	Por0140	-	-
	Dihydroxy-acid dehydratase	EC:4.2.1.9	ilvD	-	-	Por0090	-	-
	Branched-chain-amino-acid aminotransferase	EC:2.6.1.42	ilvE	BCAT	Bta10673	-	-	Ric0219
isoleucine biosynthesis	L-threonine dehydratase	EC:4.3.1.19	ilvA	TD	Bta13250	Por0111	-	Ric0231
	Cystathionine gamma-lyase	EC:4.4.1.1	-	CTH	Bta10210 Bta15089	-	-	-
	Acetolactate synthase isozyme large subunit	EC:2.2.1.6	ilvI	-	-	Por0142	-	-
	Acetolactate synthase isozyme small subunit	EC:2.2.1.6	ilvH	-	-	Por0141	-	-
	Ketol-acid reductoisomerase	EC:1.1.1.86	ilvC	-	-	Por0140	-	-
	Dihydroxy-acid dehydratase	EC:4.2.1.9	ilvD	-	-	Por0090	-	-
	Branched-chain-amino-acid aminotransferase	EC:2.6.1.42	ilvE	BCAT	Bta10673	-	-	Ric0219
leucine biosynthesis	2-isopropylmalate synthase	EC:2.3.3.13	leuA	-	-	Por0259	-	-
	3-isopropylmalate dehydratase large subunit	EC:4.2.1.33	leuC	-	-	Por0263	-	-
	3-isopropylmalate dehydratase small subunit	EC:4.2.1.33	leuD	-	-	Por0100	-	-
	3-isopropylmalate dehydrogenase	EC:1.1.1.85	leuB	-	-	Por0099	-	-
	Branched-chain-amino-acid aminotransferase	EC:2.6.1.42	ilvE	BCAT	Bta10673	-	-	Ric0219
chorismate biosynthesis	Phospho-2-dehydro-3-deoxyheptonate aldolase, Phe-sensitive	EC:2.5.1.54	aroG	-	-	Por0246	Ham0765	-
	Phospho-2-dehydro-3-deoxyheptonate aldolase, Tyr-sensitive	EC:2.5.1.54	aroF	-	-	Por0246	Ham0765	-
	Phospho-2-dehydro-3-deoxyheptonate aldolase, Trp-sensitive	EC:2.5.1.54	aroH	-	-	Por0246	Ham0765	-
	3-dehydroquinate synthase	EC:4.2.3.4	aroB	-	-	Por0253	Ham0579	-
	3-dehydroquinate dehydratase	EC:4.2.1.10	aroD	-	-	Por0213	Ham0764	-
	Shikimate dehydrogenase (NADP(+))	EC:1.1.1.25	aroE	-	-	Por0203	Ham0046	-
	Shikimate kinase 2	EC:2.7.1.71	aroL	-	-	Por0252	Ham0580	-
	Shikimate kinase 1	EC:2.7.1.71	aroK	-	-	Por0252	Ham0580	-
	3-phosphoshikimate 1-carboxyvinyltransferase	EC:2.5.1.19	aroA	-	-	Por0268	Ham1412	-
	Chorismate synthase	EC:4.2.3.5	aroC	-	-	Por0262	Ham0979	-
phenylalanine biosynthesis	Chorismate mutase	EC:5.4.99.5	pheA	-	Bta15103	Por0267	-	-
	prephenate dehydratase	EC:4.2.1.51	pheA	-	-	Por0267	-	-
	Aromatic-amino-acid aminotransferase	EC:2.6.1.57	tyrB	-	-	-	Ham0791	-
tryptophan biosynthesis	Anthranilate synthase component I	EC:4.1.3.27	trpE	-	-	Por0170	-	-
	Anthranilate synthase component II	EC:4.1.3.27	trpG	-	-	Por0169	Ham1089	-
	Anthranilate phosphoribosyltransferase	EC:2.4.2.18	trpD	-	-	Por0168	-	-
	N-(5'-phospho-ribosyl)anthranilate isomerase	EC:5.3.1.24	trpF	-	-	Por0096	-	-
	Indole-3-glycerol phosphate synthase	EC:4.1.1.48	trpC	-	-	Por0167	-	-
	Tryptophan synthase alpha chain	EC:4.2.1.20	trpA	-	-	Por0185	-	-
	Tryptophan synthase beta chain	EC:4.2.1.20	trpB	-	-	Por0186	-	-
methionine biosynthesis	Homoserine O-succinyltransferase	EC:2.3.1.46	metA	-	-	-	-	-
	Cystathionine gamma-synthase	EC:2.5.1.48	metB	-	-	-	-	-
	Cystathionine beta-lyase	EC:4.4.1.8	metC	-	-	-	-	-
	Homocysteine S-methyltransferase	EC:2.1.1.10	yagD	MmuM	Bta02998 Bta00136	-	-	-
	5-methyltetrahydropteroyltriglutamate--homocysteine methyltransferase	EC:2.1.1.14	metE	-	-	Por0247	-	-
alanine biosynthesis	Valine--pyruvate aminotransferase	EC:2.6.1.66	avtA		-	-	Ham1221	-
	Glutamate-pyruvate aminotransferase	EC:2.6.1.2	alaC	GPT	Bta15771 Bta15725	-	Ham1221	-
	Glutamate-pyruvate aminotransferase	EC:2.6.1.2	alaA	GPT	Bta15771 Bta15725	-	Ham1221	-
	Cysteine desulfurase	EC:2.8.1.7	iscS	NIFS	Bta06780	Por0083	Ham1053 Ham0754	Ric1132 Ric1133
arginine biosynthesis	Amino-acid acetyltransferase	EC:2.3.1.1	argA	-	-	-	-	-
	Acetylglutamate kinase	EC:2.7.2.8	argB	-	-	-	-	Ric0396,Ric0397
	N-acetyl-gamma-glutamyl-phosphate reductase	EC:1.2.1.38	argC	-	-	-	-	-
	Acetylornithine/succinyldiaminopimelate aminotransferase	EC:2.6.1.11 / EC:2.6.1.17	argD	-	-	Por0180	-	-
	Acetylornithine deacetylase	EC:3.5.1.16	argE	-	-	-	-	-
	Delta-1-pyrroline-5-carboxylate synthase	EC:2.7.2.11 / EC:1.2.1.41	-	P5CS	Bta00151	-	-	-
	Ornithine aminotransferase	EC:2.6.1.13	-	OAT	Bta13069 Bta04668 Bta07502	-	-	-
	Ornithine carbamoyltransferase chain F	EC:2.1.3.3	argF	-	-	Por0101	-	-
	Argininosuccinate synthase	EC:6.3.4.5	argG	-	Bta00062	Por0176	-	-
	Argininosuccinate lyase	EC:4.3.2.1	argH	-	Bta00063	-	-	-
	Carbamoyl-phosphate synthase small chain	EC:6.3.5.5	carA	CAD	Bta12325	Por0232	Ham0798	-
	Carbamoyl-phosphate synthase large chain	EC:6.3.5.5	carB	CAD	Bta12325	Por0231	Ham0799	-
aspartate biosynthesis	L-asparaginase 1	EC:3.5.1.1	ansA	AGU	Bta01968	-	-	-
	L-asparaginase 2	EC:3.5.1.1	ansB	AGU	Bta01968	-	-	-
	Isoaspartyl peptidase	EC:3.4.19.5	iaaA	ALP	Bta01968	-	-	-
	Aspartate aminotransferase	EC:2.6.1.1	aspC	GOT1	Bta12720 Bta04470 Bta04471 Bta00564	-	-	Ric0370
cysteine biosynthesis	Serine acetyltransferase	EC:2.3.1.30	cysE	-	-	-	Ham0089	-
	Cysteine synthase A	EC:2.5.1.47	cysK	-	-	-	Ham1173	-
	Cysteine synthase B	EC:2.5.1.47	cysM	-	-	-	Ham1173	-
glutamate biosynthesis	Glutaminase 1	EC:3.5.1.2	glsA1	GLS1	Bta04053	-	-	-
	Glutaminase 2	EC:3.5.1.2	glsA2	GLS1	Bta04053	-	-	-
	NADP-specific glutamate dehydrogenase	EC:1.4.1.4	gdhA	GDH	Bta09506	-	-	-
glutamine biosynthesis	Glutamine synthetase	EC:6.3.1.2	glnA	GOGAT	Bta13734	-	-	Ric1016
glycine biosynthesis	Serine hydroxymethyltransferase	EC:2.1.2.1	glyA	SHMT	Bta07487 Bta00368	-	Ham0846	Ric0272
proline biosynthesis	Glutamate 5-kinase	EC:2.7.2.11	proB	P5CS	Bta00151	-	-	-
	Gamma-glutamyl phosphate reductase	EC:1.2.1.41	proA	GSAS	Bta00151	-	-	-
	Pyrroline-5-carboxylate reductase	EC:1.5.1.2	proC	PYCR1	Bta10005 Bta06347 Bta06764	-	Ham1002	-
serine biosynthesis	D-3-phosphoglycerate dehydrogenase	EC:1.1.1.95	serA	3-PGDH	Bta07129	-	Ham0238	-
	Phosphoserine aminotransferase	EC:2.6.1.52	serC	PSA	Bta04363	-	Ham1375	-
	Phosphoserine phosphatase	EC:3.1.3.3	serB	PSP	Bta05814	-	-	-
tyrosine biosynthesis	Chorismate mutase	EC:5.4.99.5	pheA	-	Bta15103	Por0267	-	-
	Prephenate dehydrogenase	EC:1.3.1.12	tyrA	-	-	-	-	-
	Aromatic-amino-acid aminotransferase	EC:2.6.1.57	tyrB	-	-	-	Ham0791	-
	Phenylalanine-4-hydroxylase	EC:1.14.16.1	phhA	PAH	Bta04165	-	-	Ric1307
asparagine biosynthesis	Asparagine synthetase B	EC:6.3.5.4	asnB	ASNS	Bta12274	-	Ham0258	-
	Aspartate--ammonia ligase	EC:6.3.1.1	asnA	-	-	-	-	-
Red: pseudogenes. gene was divided into parts by a stop codon.
yellow: Horizontally transfered genes
-: missing gene (not applicable)
