# Supplementary material for: The draft genome of whitefly Bemisia tabaci MEAM1, a global crop pest, provides novel insights into virus transmission, host adaptation, and insecticide resistance
Source: BMC Biol. 2016 Dec 14;14:110. doi: 10.1186/s12915-016-0321-y (PMC5157087; doi:10.1186/s12915-016-0321-y)
Supplement: Additional file 17: — Horizontally transferred genes of bacterial origin in Bemisia tabaci. (XLSX 29 kb) [file 12915_2016_321_MOESM17_ESM.xlsx]

## Sheet: S17
Additional file 17. Horizontally transferred genes of bacterial origin in Bemisia tabaci
Gene ID	Annotation	Phylogenetic origin			Validated by mate-pair and paired-end reads	Validated by qPCR^	Validated by RNA-Seq	Containing intron	gene expression (FPKM)
		Bacterial sister group	phylum	Phylogenetic tree*					healthy 24h	TYLCV 24h	healthy 24h	TYLCV 48h	healthy 72h	TYLCV 72h	healthy 24h	ToCV 24h	healthy 24h	ToCV 48h	healthy 72h	ToCV 72h	Eggs	Nymphs and pupae
Bta20012	2OG-Fe(II) oxygenase	Pantoea sp. PSNIH1	γ-proteobacteria	link	link	--	link	No	13.15	9.97	9.67	9.77	10.71	9.5	20.03	15.64	18.41	13.3	15.82	15.43	15.04	12.61
Bta05339	3-methyl-2-oxobutanoate hydroxymethyltransferase (PanB)/Pantothenate synthetase (PanC)	Allied to Pseudomonas	γ-proteobacteria	link	link	--	link	Yes	1.52	1.05	1.59	1.44	1.4	1.19	0.84	0.73	0.57	0.76	0.95	0.52	2.26	1.24
Bta02812	4,5 dioxygenase estradiol	Pantoea/Erwinia	γ-proteobacteria	link	link	--	link	Yes	3.9	4.02	3.72	4.04	3.78	4.18	3.27	3.37	2.89	2.89	2.72	3.39	6.43	3.63
Bta20020	4-hydroxy-tetrahydrodipicolinate reductase (DapB)	Rickettsia prowazekii	α-proteobacteria	link	link	Yes	link	Yes	27.24	22.6	19.95	20.04	24.84	26.48	27.31	24.36	26.47	26.15	27.71	27.44	44.62	51.7
Bta04431	Acetyltransferase	Klebsiella pneumoniae KLEP7	γ-proteobacteria	link	link	--	link	Yes	10.78	10.26	10.84	10.72	13.01	17.27	13.93	14.92	13.68	14.45	13.53	13.4	11.14	18.61
Bta01937	adenosylmethionine--8-amino-7-oxononanoate aminotransferase BioA	Cardinium endosymbiont cEper1 of Encarsia pergandiella	Bacteroidetes	link	link	Yes	link	No	3.69	2.54	4.05	4.03	4.34	3.56	9.42	7.75	7.75	7.11	6.37	5.02	3.46	13.19
Bta00841	adenosylmethionine--8-amino-7-oxononanoate aminotransferase BioA	Cardinium endosymbiont cEper1 of Encarsia pergandiella	Bacteroidetes	link	link	--	link	No	5.57	5.91	6.97	6.58	5.65	7.13	7.16	8.7	4.98	7.12	5.85	5.35	9.88	24.74
Bta13949	Allophanate hydrolase	Not well defined	γ-proteobacteria	link	link	Yes	link	No	0.76	0.69	0.84	0.94	0.9	0.93	0.91	0.86	0.77	0.85	0.8	0.78	0.47	0.57
Bta04988	Amidinotransferase	Clavibacter michiganensis CLAMS/ Microbacterium testaceum MICTS	Actinobacteria	link	link	--	link	Yes	20.07	15.72	23.96	33.68	19.11	18.75	92.01	71.35	92.91	79.04	52.86	18.04	51.67	2.2
Bta04987	Amidinotransferase	Clavibacter michiganensis CLAMS/ Microbacterium testaceum MICTS	Actinobacteria	link	link	--	link	Yes	26.16	17.73	25.27	28.66	24.39	22.88	135.01	119.34	141.53	162.93	95.05	35.24	35.12	0.74
Bta14802	Amidohydrolase	Poorly defined	Bacteroidetes	link	link	Yes	link	Yes	11.66	10.87	13.96	16.04	16.37	11.67	8.19	7.95	8.11	8.36	7.93	8.01	10.93	4.64
Bta00063	Argininosuccinate lyase (ArgH)	Pantoea/Erwinia	γ-proteobacteria	link	link	Yes	link	Yes	5.06	4.95	4.74	4.54	5.43	4.69	4.49	3.16	4.41	3.33	4.2	2.83	1.72	2.5
Bta00062	Argininosuccinate synthase (ArgG)	Pantoea/Erwinia	γ-proteobacteria	link	link	Yes	link	Yes	36.61	37.4	43.33	37.01	44.64	38.93	34.08	21.33	34.07	26.65	31.39	20.24	10.27	7.77
Bta01938	ATP-dependent dethiobiotin synthetase (BioD)	Cardinium endosymbiont cEper1 of Encarsia pergandiella	Bacteroidetes	link	link	--	link	No	6.26	4.28	4.33	7.12	6.08	6.04	19.46	12.4	16.22	10.66	11.11	8.22	6.97	22.36
Bta00840	ATP-dependent dethiobiotin synthetase (BioD)	Cardinium endosymbiont cEper1 of Encarsia pergandiella	Bacteroidetes	link	link	--	link	No	13.23	8.09	11.18	10.78	11.69	10.52	10.02	8.45	7.23	8.05	7.56	4.88	18.44	38.11
Bta00002	ATP-dependent DNA helicase Q-like 3	Not well defined	γ-proteobacteria	link	link	--	link	No	3.88	1.86	2.86	2.87	2.51	2.41	2.93	1.54	2.07	1.55	2.36	2.79	4.82	3.35
Bta20013	BH1803 protein	Bacillus	Firmicutes	link	link	--	link	No	0.36	0.09	0.64	0.2	0.17	0	0.51	0.3	0.13	0.19	0	0.23	1.51	0
Bta09725	Biotin synthase (BioB)	Poor phylogenetic signal	Not known	link	link	Yes	link	Yes	11.4	13.88	13.24	14.63	13.77	19.22	12.23	11.02	10.33	9.98	9.31	8.78	7.87	11.13
Bta15103	Chorismate mutase 1 (CM)	Not well defined	γ-proteobacteria	NA	link	Yes	link	Yes	77.64	62.47	86.05	82.26	98.79	83.65	31.67	29.22	23.58	28.05	28.16	21.06	10.71	14.53
Bta03871	Crossover junction endodeoxyribonuclease rusA	Not well defined	γ-proteobacteria	NA	link	--	link	Yes	8.57	8.14	7.77	7.07	9.33	8.43	2.12	2.66	1.42	1.8	2.49	1.93	16.45	9.12
Bta11911	Cyclopropane-fatty-acyl-phospholipid synthase	Not well defined	γ-proteobacteria	link	link	--	link	No	0.15	0	0	0.22	0	0.14	0.25	0.49	0.49	0.25	0.15	0.08	0.33	0.22
Bta02653	Cyclopropane-fatty-acyl-phospholipid synthase family	Not well defined	γ-proteobacteria	link	link	--	link	Yes	0	0	0.03	0	0	0	0	0	0.04	0	0	0	0	0
Bta04469	Cyclopropane-fatty-acyl-phospholipid synthase family	Not well defined	γ-proteobacteria	link	link	--	link	Yes	0.02	0	0.01	0.02	0.01	0.02	0.03	0.01	0	0	0	0.03	0.23	36.7
Bta11912	Cyclopropane-fatty-acyl-phospholipid synthase family	Not well defined	γ-proteobacteria	link	link	--	link	No	0.12	0.04	0	0.22	0	0.1	0.21	0.41	0.43	0.29	0.28	0	0.33	0
Bta06818	Cyclopropane-fatty-acyl-phospholipid synthase family	Not well defined	γ-proteobacteria	link	link	--	link	Yes	24.12	22.93	24.4	19.29	21.75	22.14	22.09	24.38	21.28	16.38	17.1	15.71	0.69	3.43
Bta02480	D-alanyl-D-alanine dipeptidase	Caedibacter acanthamoebae 9RICK	Firmicutes	link	link	--	link	No	2.36	1.53	1.49	1.87	1.58	0.91	0.9	0.48	0.39	0.69	0.41	0.39	2.32	1.03
Bta03593	Diaminopimelate decarboxylase (LysA)	Isosphaera pallida	Planctomycetae	link	link	Yes	link	Yes	74.56	64.48	68.17	70.88	75.63	62.43	49.97	44.82	45.19	43.28	51.14	37.93	72.28	35.15
Bta06657	Diaminopimelate epimerase (DapF)	Not well defined	Not known	link	link	Yes	link	No	35.28	37.08	57.91	50.51	60.11	45.48	22.67	27.19	24.12	25.64	20.41	16.43	9	3.92
Bta13118	GNAT family acetyltransferase	Not well defined	α-proteobacteria	link	link	--	link	Yes	7.57	7.93	9.78	8.44	9.9	8.14	10.88	12	9.99	11.01	10.75	8.53	3.49	1.56
Bta08776	Histidine ammonia-lyase	Not well defined	γ-proteobacteria	link	link	--	link	No	0.04	0	0	0	0	0	0.04	0	0	0	0	0	0	0
Bta00456	Holliday junction resolvasome, endonuclease subunit	Wolbachia endosymbiont of Culex quiquefasciatus	α-proteobacteria	NA#	link	--	--	No	0	0	0	0	0	0	0	0	0	0	0	0	0	0
Bta13226	Leucine rich repeat containing proteins-like protein	Rickettsia endosymbiont of Ixodes scapularis 9RICK	α-proteobacteria	link	link	--	link	Yes	0.46	0.23	0.29	0.47	0.31	0.32	0.62	0.36	0.61	0.35	0.51	0.71	0.08	0.25
Bta11397	Leucine rich repeat containing proteins-like protein	Rickettsia endosymbiont of Ixodes scapularis 9RICK	α-proteobacteria	link	link	--	link	Yes	2.16	2.07	1.68	2.05	1.83	2.19	3.06	3.1	2.85	3	2.91	2.92	8.14	6.65
Bta13776	Leucine rich repeat-containing protein, putative	Rickettsia endosymbiont of Ixodes scapularis 9RICK	α-proteobacteria	link	link	--	link	Yes	16.09	16.16	14.49	15.23	15.5	15.19	23.78	20.16	21.7	20.23	23.27	25.71	20.64	19.36
Bta03200	L-galactonate dehydratase	Allied to Burkholderia	β-proteobacteria	link	link	--	link	No	3.16	3.51	5.23	5.35	3.08	3.87	5.14	6.03	4.15	4.22	4.14	4.11	1.38	0
Bta20014	Methyltransferase	Allied to Pseudomonadaceae	γ -proteobacteria	link	link	--	link	No	7.52	9.96	8.17	14.96	8.98	15.88	13.31	7.37	12.89	8.57	13.28	9.32	0.26	0.24
Bta15184	Oxidoreductase, 2OG-Fe(II) oxygenase family protein	Pantoea sp.	γ-proteobacteria	link	link	--	link	Yes	0.03	0.08	0.08	0.22	0.04	0.1	0.03	0	0.06	0.03	0.03	0.07	0.15	1.52
Bta15191	Oxidoreductase, 2OG-Fe(II) oxygenase family protein	Pantoea sp.	γ-proteobacteria	link	link	--	link	Yes	0.85	0.96	0.74	0.95	1.11	1.22	0.28	0.42	0.26	0.15	0.29	0.28	14.12	0.46
Bta06442	Phenazine biosynthesis-like domain-containing protein	Allied to Pseudomonas	γ-proteobacteria	link	link	--	link	No	1.69	1.6	1.66	1.32	1.95	2.18	4.46	2.01	1.98	1.73	5	2.73	0.5	0
Bta02987	Phenazine biosynthesis-like domain-containing protein	Allied to Pseudomonas	γ-proteobacteria	link	link	--	link	No	4.93	5.85	6.62	7.62	6.69	4.99	2.07	1.83	0.75	1.17	1.74	2.07	2.44	1.04
Bta02417	Protein containing DUF1703	Simkania negevensis	Chlamydiae	link	link	--	link	No	0	0	0	0	0	0	0.06	0	0	0	0	0	0.31	0.21
Bta07164	Pyrrolidone-carboxylate peptidase	Fimbriimonas ginsengisoli	Armatimonadetes (candidate phylum OP10)	link	link	--	link	Yes	13.07	12.12	10.16	15.19	10.07	12.99	17.36	18.41	13.72	14.81	14.59	14.69	8.91	12.54
Bta00871	Ribonuclease 3	Wolbachia endosymbiont of Onchocerca ocheng	α-proteobacteria	link	link	--	link	No	7.35	7.2	4.76	6.9	7	7.41	3.86	4.5	3.62	4.3	4.63	3.22	3.07	4.9
Bta09186	Ribonuclease H	Wolbachia endosymbiont of Onchocerca ocheng	α -proteobacteria	link	link	--	link	No	0.33	0.1	0	0	0.13	0.1	0.1	0	0	0.2	0.09	0	0	0
Bta03791	Ribosomal RNA small subunit methyltransferase A	Methylobacterium sp	α-proteobacteria	link	link	--	link	Yes	2.89	2.71	2.38	3.13	2.14	3.8	1.02	1.22	0.85	0.93	1.58	0.98	4.48	2.2
Bta15019	Ribosome recycling factor	Not well defined	γ-proteobacteria	link	link	--	link	Yes	11.96	12.81	13.7	11.28	14.59	13.22	4.43	5.17	5.43	4.78	6.19	4.4	12.7	3.33
Bta15712	SCP-like extracellular	Halobacteroides halobius	Firmicutes	link	link	--	link	Yes	0.11	0.05	0.12	0.06	0.1	0.15	0.19	0.17	0.19	0.09	0.03	0.1	0.19	0
Bta15714	SCP-like extracellular protein	Allied to Bacillus	Firmicutes	link	link	--	link	Yes	0.31	0.9	2.95	4.9	0.62	1.11	0.47	0.23	1.31	0.17	0.44	0.48	0.16	0.05
Bta15713	SCP-like extracellular protein	Clostridium cellulolyticum	Firmicutes	link	link	--	link	Yes	25.93	22.76	35.15	29.59	27.86	21.5	25.44	45.07	33.98	39.05	34.01	28.57	0.32	0.43
Bta07870	Squalene-hopene cyclase	Allied to Burkholderia	β-proteobacteria	link	link	--	link	No	0.04	0	0.05	0	0.03	0	0.02	0.02	0	0	0	0.03	1.63	0
Bta07024	Squalene-hopene cyclase	Allied to Burkholderia	β-proteobacteria	link	link	--	link	Yes	0.08	0.09	0.08	0.02	0.09	0.05	0.03	0.07	0.05	0.05	0.04	0	0.76	2.77
Bta11370	Squalene-hopene cyclase	Allied to Burkholderia	β-proteobacteria	link	link	--	link	No	0.33	0.59	0.28	0.8	0.33	1.15	0.28	0.14	0.05	0	0.54	0	0	0
Bta07125	Squalene-hopene cyclase	Allied to Burkholderia	β-proteobacteria	link	link	--	link	Yes	0.68	0.86	0.83	0.87	0.8	0.75	2.25	2.67	1.69	2.56	1.73	1.75	2.6	0
Bta11369	Squalene-hopene cyclase	Allied to Burkholderia	β-proteobacteria	link	link	--	link	No	1.23	1.1	0.78	1.3	1.33	2.02	0.78	0.29	0.46	0.62	0.77	0.42	0	0
Bta02625	Squalene-hopene cyclase	Allied to Burkholderia	β-proteobacteria	link	link	--	link	Yes	6.13	5.9	6.97	6.59	6.32	5.67	6.2	4.04	6.38	4.09	8.31	4.27	0.11	0.57
Bta07126	Squalene-hopene cyclase	Allied to Burkholderia	β-proteobacteria	link	link	--	link	Yes	7.62	9.33	8.96	10.81	9.8	10.29	4.53	4.42	3.65	4.08	3.69	3.89	2.86	0.99
Bta14500	tRNA-splicing ligase RtcB	Cardinium endosymbiont cEper1 of Encarsia pergandiella	Bacteroidetes	link	link	--	link	Yes	8.05	6.07	8.01	9.5	8.23	7.54	2.46	2.93	2.1	3.15	2.7	2.65	12.55	10.4
Bta06820	Tryptophan-tRNA ligase	Not well defined	γ-proteobacteria	link	link	--	link	Yes	9.37	9.81	11.76	9.41	10.27	10.78	10.04	8.36	7.5	6.01	8.56	6.88	4.49	4.08
Bta04479	Uncharacterized protein	Not well defined	α-proteobacteria	link	link	--	link	Yes	0.74	0.92	1.78	1.91	0.89	0.55	0.36	0.32	0.35	0.33	0.52	0.07	5.08	1.32
Bta01158	Uncharacterized protein	Not well defined	α-proteobacteria	link	link	--	link	Yes	2.93	3.41	2.76	3.45	3.83	3.98	0.28	0.28	0.12	0.29	0.33	0.22	1.51	2.17
Bta04921	Uncharacterized protein	Serratia sp.	γ-proteobacteria	NA	link	--	link	Yes	14.77	11.23	17.4	17.03	15.71	12.79	13.41	22.5	16.08	17.21	15.68	17.34	0.05	0
Bta20015	Uncharacterized protein	Caulobacter sp.	α-proteobacteria	link	link	--	link	No	38.39	44.66	39.46	41.79	34.22	40.15	34.39	30.55	29.82	26.21	30.96	23.72	61.32	22.29
Bta11811	Uncharacterized protein	Fibrella aestuarina	CFB group	link	link	--	link	No	44.55	36.61	40.14	43.01	43.09	37.96	38.26	44.13	34.19	41.12	34.85	41.71	29.53	47.69
Bta04508	Urea amidolyase	Not well defined	Not known	link	link	--	link	Yes	1.41	1.02	1.6	1.61	1.54	0.97	1.18	1.05	0.71	1.3	1.13	1.09	0.5	0.23
*Color code for phylogenetic trees: Bta, B. tabaci ; A_, archaea ; B_, bacteria ; F_, fungi ; P_, plants; M_, metazoan ; O_, other eukaryote, exclcuding fungi, plants and metazon
#NA means the gene only has hits to bacterial genes
^qPCR validation in Luan et al (2015): http://www.ncbi.nlm.nih.gov/pubmed/26377567
