# Supplementary material for: The draft genome of whitefly Bemisia tabaci MEAM1, a global crop pest, provides novel insights into virus transmission, host adaptation, and insecticide resistance
Source: BMC Biol. 2016 Dec 14;14:110. doi: 10.1186/s12915-016-0321-y (PMC5157087; doi:10.1186/s12915-016-0321-y)
Supplement: Additional file 18: — Horizontally transferred genes of fungal origin in Bemisia tabaci. (XLSX 25 kb) [file 12915_2016_321_MOESM18_ESM.xlsx]

## Sheet: S18
Additional file 18. Horizontally transferred genes of fungal origin in Bemisia tabaci
Gene ID	Function	Phylogenetic tree*	Validation by mate-pair and paired-end reads	RNA-Seq support	gene expression (FPKM)
					healthy 24h	TYLCV 24h	healthy 24h	TYLCV 48h	healthy 72h	TYLCV 72h	healthy 24h	ToCV 24h	healthy 24h	ToCV 48h	healthy 72h	ToCV 72h	Eggs	Nymphs and pupae
Bta14373	2OG-Fe(II) oxygenase superfamily protein	link	link	link	1.13	1.44	1.2	1.74	1.38	1.05	2.03	1.46	1.58	1.57	2.25	2.28	0.23	0.58
Bta14374	2OG-Fe(II) oxygenase superfamily protein	link	link	link	1.68	1.23	1.39	1.56	1.66	1.61	3.53	2.95	3.11	3.31	3.4	4.09	0.29	0.61
Bta12326	Activating signal cointegrator 1 complex subunit-like protein	link	link	link	1.47	0.81	1.32	0.83	1.59	1.08	0.62	1.62	1.31	0.99	1.36	1.12	10.14	0.92
Bta03315	Adenosine deaminase	link	link	link	0.98	0.67	0.62	1.38	1.05	0.38	2.49	1.79	2.13	1.5	1.92	1.25	0.38	0.25
Bta02866	Alpha-1,3-glucanase, putative	link	link	link	2.43	2.74	4.79	4.76	2.49	3.9	2.62	2.35	3.19	1.95	1.89	2.33	0.71	0.16
Bta02178	Aminotransferase family protein (LolT), putative	link	link	link	6.78	5.78	5.09	5.27	5.83	6.4	5.43	4.43	5.28	4.39	5.12	5.27	3.91	7.25
Bta05753	Aromatic peroxygenase	NA#	link	link	0	0	0	0	0	0	0	0.09	0.14	0.08	0.07	0	0	0
Bta15601	Aromatic peroxygenase	link	link	link	0	0	0	0	0	0	0.1	0	0	0	0	0	0	0
Bta08225	Aromatic peroxygenase	link	link	--	0	0	0	0	0	0	0	0.04	0	0	0	0	0	0
Bta15600	Aromatic peroxygenase	NA	link	link	0	0	0.1	0	0	0	0	0.09	0.06	0	0.08	0	0	0
Bta00658	Aromatic peroxygenase	link	link	link	0	0.04	0	0.05	0.05	0	0.13	0	0	0	0	0	4.99	0
Bta05754	Aromatic peroxygenase	link	link	link	0	0	0	0.15	0	0.08	0	0.14	0	0	0.07	0	0	0
Bta01073	Aromatic peroxygenase	link	link	link	0.02	0	0.03	0.05	0.03	0	0.02	0.03	0	0.05	0.05	0.02	5.47	0
Bta00039	Aromatic peroxygenase	link	link	link	0.04	0	0	0.03	0	0	0	0	0	0	0	0	4.05	0
Bta08226	Aromatic peroxygenase	NA	link	link	0.04	0.03	0.09	0	0.09	0.03	0.02	0.02	0	0	0.02	0.03	0	0.07
Bta00659	Aromatic peroxygenase	link	link	link	0.05	0.07	0.06	0.08	0.07	0.12	0.17	0.3	0.25	0.37	0.39	0.21	0.95	0.87
Bta07721	Aromatic peroxygenase	NA	link	link	0.06	0.05	0.06	0	0	0.05	0.21	0.1	0.39	0.16	0.14	0.04	0	1.4
Bta11373	Aromatic peroxygenase	link	link	link	0.08	0	0.08	0	0	0.03	0.09	0.04	0	0.06	0.03	0.1	0	0
Bta00660	Aromatic peroxygenase	link	link	link	0.08	0.08	0.09	0.1	0.14	0.1	0.2	0.3	0.16	0.31	0.21	0.13	106.33	2.35
Bta00038	Aromatic peroxygenase	NA	link	link	0.09	0	0.02	0.17	0.07	0	0	0	0.03	0	0	0	16.57	0.17
Bta15602	Aromatic peroxygenase	NA	link	link	0.13	0.11	0.06	0.3	0.33	0.28	0.73	0.73	0.4	0.62	0.8	0.41	0.35	0.23
Bta02217	Aromatic peroxygenase	NA	link	link	0.59	0.27	0.31	0.3	0.61	0.34	0.78	0.23	0.63	0.65	0.76	0.56	0	0
Bta00041	Aromatic peroxygenase	link	link	link	0.81	0.6	0.71	0.99	0.65	0.27	0.76	0.47	0.29	0.22	0.75	0.26	0	0
Bta05684	Aromatic peroxygenase	link	link	link	2.84	2.5	2.08	1.53	3.06	2.28	1.39	1.72	1.59	2.11	1.41	1.28	0.1	0.16
Bta05981	Aromatic peroxygenase	link	link	link	12.77	10.02	14.53	14.62	12.48	9.3	15.42	16.12	17.8	10.38	22.29	13	0.11	0
Bta04808	Aromatic peroxygenase	link	link	link	44.17	34.53	53.7	48.69	49.48	44.8	40.5	33.41	42.41	40.2	41.35	28.41	1.46	0.1
Bta20021	cryptochrome	link	link	link	19.2	17.41	17.37	17.75	18.87	19.64	19.89	17.21	18.65	19.29	20.51	20.56	26.82	16.86
Bta20016	Cyanate hydratase	link	link	link	21.38	20.7	18.02	17.74	16.64	20.32	29.24	18.67	26.28	18.41	26.52	27.32	43.19	26.18
Bta02250	Dextranase	link	link	link	2.6	1.94	1.99	2.28	2.39	1.94	3.43	2.99	3.57	3.09	3.12	2.55	1.68	0.42
Bta05635	Duf1275 domain protein	NA	link	link	4.16	5.63	5.58	5.68	5.2	4.13	7.33	7.75	5.85	6.45	6.95	6.66	1.93	0.14
Bta03567	Galactose oxidase	link	link	link	0.03	0.02	0.02	0.11	0	0	0.05	0.03	0.06	0.05	0	0	0	0.26
Bta09066	Galactose oxidase	link	link	link	0.05	0.05	0.04	0	0.02	0	0.04	0.02	0	0.03	0.04	0	1.73	0.19
Bta05092	Galactose oxidase	link	link	link	0.06	0.06	0.09	0	0	0.12	0.12	0.26	0.18	0	0.19	0.22	5.96	1.87
Bta07691	Galactose oxidase	link	link	link	0.18	0	0	0	0	0	0.06	0	0.06	0.04	0.02	0	0.1	0.32
Bta05093	Galactose oxidase	link	link	link	6.99	5.36	13.19	10.06	8.93	8.34	12.78	30.49	23.93	32.35	17.42	22.05	0	0
Bta01072	Galactose oxidase	link	link	link	7.87	7.93	7.15	7.73	8.33	8.73	4.93	4.76	5.72	4.13	7.18	3.31	0	0
Bta05091	Galactose oxidase	link	link	link	12.04	9	20.46	16.78	15.36	13.1	3.02	8.27	7.29	9.23	5.2	5.77	0.31	0.1
Bta05545	Gamma-glutamyltranspeptidase	link	link	link	0.12	0.1	0.12	0.11	0.09	0.07	0.1	0.05	0	0.07	0.09	0	0	0.43
Bta03557	Gamma-glutamyltranspeptidase	link	link	link	4.35	3.6	4.52	4.69	4.32	3.43	1.68	1.67	1.4	2.31	1.7	1.6	9.67	1.72
Bta02658	Glucosylceramidase, putative	link	link	link	0.96	1.17	1.78	1.31	1.14	1.25	2.01	1.91	2.56	2	1.98	1.14	0.05	0.43
Bta20017	hypothetical protein	NA	link	link	36.11	37.05	36.14	33.3	36.18	40.28	44.19	45.17	43.51	48.24	44.45	38.36	62.41	65.21
Bta12908	Late sexual development protein	NA	link	link	0.24	0.08	0.18	0.11	0.26	0.16	0.03	0.04	0.11	0.04	0.07	0	0	0.65
Bta12907	Late sexual development protein	NA	link	link	1.1	1.31	1.65	1.75	1.3	1.6	0.02	0.04	0.02	0	0	0	0.27	0.36
Bta14701	Major royal jelly protein	link	link	link	0.05	0.04	0	0.05	0.08	0.04	0.03	0	0.02	0.04	0.03	0.03	0	0.09
Bta10736	Major royal jelly protein	link	link	link	0.16	0.07	0.18	0.08	0.09	0.49	0.08	0.03	0.16	0.06	0.16	0	0	0
Bta05463	Major royal jelly protein	link	link	link	1.06	0.93	0.93	0.91	1.01	1.48	0.36	0.2	0.34	0.23	0.46	0.19	0.13	0.06
Bta05465	Major royal jelly protein	link	link	link	1.9	1.97	2.4	1.79	2.05	2.36	0.93	0.66	0.78	0.47	1.39	0.78	0.45	0.12
Bta10737	Major royal jelly protein	link	link	link	2.15	2.29	2.05	2.08	2.23	2.63	1.28	0.84	0.82	0.49	1.33	0.46	0.08	0.06
Bta10761	Major royal jelly-related protein	link	link	link	0	0	0	0	0	0	0.03	0	0	0.05	0	0	0	0.3
Bta10760	Major royal jelly-related protein	link	link	link	0	0	0.02	0.03	0	0.02	0.07	0	0	0.02	0.02	0.02	0.09	0
Bta14896	Major royal jelly-related protein	link	link	link	0	0.08	0.13	0.07	0	0.1	0	0	0	0	0	0	0	0.1
Bta10729	Major royal jelly-related protein	link	link	link	0.03	0.11	0.16	0.09	0.19	0.12	0.11	0.2	0.06	0.07	0.14	0.18	0	0.13
Bta14700	Major royal jelly-related protein	link	link	link	0.06	0	0	0	0.05	0	0.04	0.03	0	0	0.03	0.04	0	0
Bta01809	Major royal jelly-related protein	link	link	link	0.06	0	0.05	0.05	0	0.1	0.04	0.07	0.04	0.07	0.07	0.04	0	0.11
Bta07455	Major royal jelly-related protein	link	link	link	0.06	0.09	0.28	0.16	0.09	0.16	0	0.04	0.04	0	0.11	0	0	0.94
Bta06167	Major royal jelly-related protein	link	link	link	0.16	0.3	0.58	0.6	0.25	0.24	0.83	1	0.74	0.87	0.62	0.7	0.87	0.58
Bta14699	Major royal jelly-related protein	link	link	link	0.18	0.19	0.22	0.17	0.08	0.12	0.24	0.11	0.11	0.16	0.09	0.08	0.31	0.21
Bta01821	Major royal jelly-related protein	link	link	link	0.36	0.32	0.31	0.48	0.29	0.26	0.8	1.05	0.89	0.94	0.63	0.58	0.26	0.09
Bta10733	Major royal jelly-related protein	link	link	link	1.42	1.27	1.55	1.2	1.79	1.81	0.62	0.23	0.62	0.28	0.84	0.34	0	0
Bta05467	Major royal jelly-related protein	link	link	link	11.3	13.04	13.73	12.08	12.87	14.36	4.98	2.32	4.05	2.81	6.34	2.35	0	0.11
Bta05475	MYND finger family protein	link	link	link	0.57	0.72	0.76	0.85	0.71	0.87	0.86	0.74	0.75	0.79	0.74	1.05	1.2	0.28
Bta07948	MYND finger family protein	NA	link	link	2.38	3.12	3.2	3.6	2.41	2.11	6.1	5.12	5.39	5.26	5.6	6.71	1.02	1.16
Bta07433	MYND finger family protein	link	link	link	3.64	3.43	3.95	5.22	3.2	2.76	5.39	4.11	4.7	3.82	5.6	5.82	0.32	0.24
Bta00932	MYND finger family protein	link	link	link	6.3	5.79	5.85	5.99	6.12	6	13.25	9.23	12.56	10.17	12	13.47	2.8	1.5
Bta08944	NFX1-type zinc finger-containing protein 1	link	link	link	1.42	1.59	1.32	1.69	1.21	1.52	3.69	2.52	3.96	2.72	4.05	3.03	1.22	0.67
Bta08946	NFX1-type zinc finger-containing protein 1	link	link	link	9.08	8.14	8.18	9.51	7.58	6.81	13.48	9.6	10.15	9.33	11.46	13.04	7.02	9.33
Bta08945	NFX1-type zinc finger-containing protein 1	link	link	link	12.07	11.84	10.14	10.25	11.2	11.7	14.18	11.32	13.01	11.94	13.71	12.78	8.56	3.1
Bta20018	putative virginiamycin b hydrolase	link	link	link	3.45	2.71	3.38	3.32	3.74	3.8	2.43	2.63	2.97	2.27	3.48	1.92	0.17	0
Bta20019	putative virginiamycin b hydrolase	link	link	link	5.29	6.2	6.39	6.87	8.03	6.78	4.48	4.56	5.34	5.33	5.35	2.86	0.24	0.32
Bta02218	putative zinc finger mynd-type protein	NA	link	link	7.16	5.7	5.09	5.76	6.39	7.07	6.95	5.98	6.75	6.75	6.81	6.99	4.72	5.97
Bta13117	Serine/threonine dehydratase serine racemase	link	link	link	1.27	1.41	1.7	1.31	1.47	1.36	2.34	2.64	2.33	2.2	2.39	1.98	1.5	0.21
Bta11043	Squalene synthase	link	link	link	3.61	5.69	2.68	3.53	4.59	5.69	5.02	4.04	4.03	3.84	3.55	2.82	4.89	1.97
Bta14111	Transcription factor Rba50, putative	NA	link	link	28.7	22.03	22.25	23.01	28.49	27.28	26.86	30.55	29.69	27.51	30.54	27.03	17.76	16.39
Bta10569	Tyrosyl-DNA phosphodiesterase domain protein	link	link	link	4.9	4.57	3.99	5.23	3.88	4.5	7.37	5.43	6.43	5.49	7.34	7.51	5.61	4.37
Bta08969	Unknown protein	NA	link	link	1.32	0.88	0.92	0.89	1.14	0.99	1.75	1.56	1.1	1.58	1.3	1.51	0.33	0.3
Bta04178	Unknown protein	link	link	link	1.65	1.73	1.38	1.47	1.65	1.46	2.05	1.63	1.64	1.3	2.27	2.5	0.79	1.05
Bta14185	Uracil phosphoribosyltransferase	link	link	link	2.84	2.1	3.24	2.54	3.1	2.4	1.68	1.26	1.64	1.3	1.38	1.27	0.48	2.05
Bta10703	Zinc finger MYND-type protein	NA	link	link	1.64	1.02	1.56	1.84	1.67	1.79	1.76	1.89	2.57	1.65	2.37	2.46	1.05	1.5
*Color code for phylogenetic trees: Bta, B. tabaci ; A_, archaea ; B_, bacteria ; F_, fungi ; P_, plants; M_, metazoan ; O_, other eukaryote, exclcuding fungi, plants and metazon
#NA means the gene only has hits to fungus genes
