# Supplementary material for: The draft genome of whitefly Bemisia tabaci MEAM1, a global crop pest, provides novel insights into virus transmission, host adaptation, and insecticide resistance
Source: BMC Biol. 2016 Dec 14;14:110. doi: 10.1186/s12915-016-0321-y (PMC5157087; doi:10.1186/s12915-016-0321-y)
Supplement: Additional file 19: — Immunity-related genes in Bemisia tabaci. (XLSX 11 kb) [file 12915_2016_321_MOESM19_ESM.xlsx]

## Sheet: S19
Additional file 19. Immunity-related genes in Bemisia tabaci
Gene name (Drosophila)	Gene function/pathway	Gene ID
PGRP	Recognition	Bta11333
GNBP	Recognition	Bta09259
		Bta09254
		Bta09258
		Bta09256
		Bta09257
Galectin	Recognition	Bta14560
		Bta08506
		Bta09841
		Bta00622
Toll	TOLL	Bta11797
		Bta10235
		Bta12916
		Bta12918
		Bta12971
MyD88	TOLL	Bta06544
Tube	TOLL	Bta12858
dorsal	TOLL	Bta14133
Pelle	TOLL	Bta06906
spatzle	TOLL	Bta11821
		Bta15766
		Bta06958
		Bta05353
		Bta02886
		Bta04536
		Bta08954
		Bta01572
		Bta06900
Caspar	IMD	Bta14468
ik2	IMD	Bta12796
JNK	IMD / JNK	Bta06300
dTAK1	IMD / JNK	Bta12083
dTAB2	IMD / JNK	Bta03374
dome	JAK/STAT	Bta07497
JAK	JAK/STAT	Bta12850
STAT	JAK/STAT	Bta03387
PPO	Response	Bta03354
		Bta13060
		Bta15614
		Bta15615
Mcr	Response	Bta03341
		Bta09750
Tep	Response	Bta08339
Alk	Response	Bta10640
		Bta06798
draper	Response	Bta02255
		Bta03092
		Bta10221
Thaumatin	Effector/AMP	Bta13961
defensin	Effector/AMP	Bta02261
		Bta02263
		Bta02264
